# Supplementary material for: catena-Poly[calcium-bis­[μ-N-(dimethyl­phosphino­yl)benzene­sulfonamidato]]
Source: Acta Crystallogr Sect E Struct Rep Online. 2009 Sep 19;65(Pt 10):m1231. doi: 10.1107/S1600536809032875 (PMC2970174; doi:10.1107/S1600536809032875)
Supplement: Supplementary file 1 [file e-65-m1231-sup1.cif]

##############################################################################
###                                                                        ###
###        Electronic paper (Acta Crystallographica Section E)             ###
###                                                                        ###
##############################################################################
#                                                                            #
# This CIF contains the data in a paper accepted for publication in Acta     #
# Crystallographica Section E. It conforms to the requirements of Notes      #
# for Authors for Section E, and has been peer reviewed under the auspices   #
# of the IUCr Commission on Journals.                                        #
#                                                                            #
# Full details of the Crystallographic Information File format               #
# are given in the paper "The Crystallographic Information File (CIF):       #
# a New Standard Archive File for Crystallography" by S. R. Hall, F. H.      #
# Allen and I. D. Brown [Acta Cryst. (1991), A47, 655-685].                  #
#                                                                            #
# The current version of the core CIF dictionary is obtainable from          #
# ftp://ftp.iucr.org/pub/cif_core.dic. The current version number is 2.4.    #
#                                                                            #
# Software is freely available for graphical display of the structure(s) in  #
# this CIF.  For information consult the CIF home page http://www.iucr.org/  #
# cif/home.html                                                              #
#                                                                            #
# This file may be used for bona fide research purposes within the           #
# scientific community so long as proper attribution is given to the journal # 
# article from which it was obtained.                                        #
#                                                                            #
##############################################################################
                                             
data_I
_audit_creation_method     SHELXL-97
_chemical_name_systematic
;
<i>catena</i>-Poly[calcium-bis[\m-<i>N</i>-
(dimethylphosphinoyl)benzenesulfonamidato]]
;
_chemical_name_common     ?
_chemical_formula_moiety     'C16 H22 Ca N2 O10 P2 S2'
_chemical_formula_sum     'C16 H22 Ca N2 O10 P2 S2'
_chemical_formula_iupac     '[Ca (C8 H11 N O5 P S)2]'
_chemical_formula_weight     568.50
_chemical_melting_point     ?
_symmetry_cell_setting     monoclinic
_symmetry_space_group_name_H-M     C2/c
_symmetry_space_group_name_Hall     '-C 2yc'
loop_
    _symmetry_equiv_pos_as_xyz
    'x, y, z'
    '-x, y, -z+1/2'
    'x+1/2, y+1/2, z'
    '-x+1/2, y+1/2, -z+1/2'
    '-x, -y, -z'
    'x, -y, z-1/2'
    '-x+1/2, -y+1/2, -z'
    'x+1/2, -y+1/2, z-1/2'
_cell_length_a     20.692(2)
_cell_length_b     5.6750(10)
_cell_length_c     22.178(3)
_cell_angle_alpha     90.00
_cell_angle_beta     115.260(10)
_cell_angle_gamma     90.00
_cell_volume     2355.3(6)
_cell_formula_units_Z     4
_cell_measurement_reflns_used     6842
_cell_measurement_theta_min     3.6
_cell_measurement_theta_max     27.5
_cell_measurement_temperature     293(2)
_exptl_crystal_description     block
_exptl_crystal_colour     colourless
_exptl_crystal_size_max     0.40
_exptl_crystal_size_mid     0.20
_exptl_crystal_size_min     0.10
_exptl_crystal_density_diffrn     1.603
_exptl_crystal_density_meas     ?
_exptl_crystal_density_method     'not measured'
_exptl_crystal_F_000     1176
_exptl_absorpt_coefficient_mu     0.634
_exptl_absorpt_correction_type     'multi-scan'
_exptl_absorpt_process_details
;
(CrysAlis RED; Oxford Diffraction, 2006)
;
_exptl_absorpt_correction_T_min     0.7854
_exptl_absorpt_correction_T_max     0.9393
_exptl_special_details
;
Empirical absorption correction using spherical harmonics,
implemented in SCALE3 ABSPACK scaling algorithm.
;
_diffrn_ambient_temperature     293(2)
_diffrn_radiation_type     MoK\a
_diffrn_radiation_wavelength     0.71073
_diffrn_radiation_source     'Enhance (Mo) X-ray Source'
_diffrn_radiation_monochromator     graphite
_diffrn_measurement_device_type     'Xcalibur'3'
_diffrn_measurement_method     '\w-scans'
_diffrn_detector_area_resol_mean     16.1827
_diffrn_reflns_number     8999
_diffrn_reflns_av_R_equivalents     0.0363
_diffrn_reflns_av_sigmaI/netI     0.0319
_diffrn_reflns_theta_min     3.56
_diffrn_reflns_theta_max     30.00
_diffrn_reflns_theta_full     30.00
_diffrn_measured_fraction_theta_max     0.960
_diffrn_measured_fraction_theta_full     0.960
_diffrn_reflns_limit_h_min     -25
_diffrn_reflns_limit_h_max     29
_diffrn_reflns_limit_k_min     -7
_diffrn_reflns_limit_k_max     7
_diffrn_reflns_limit_l_min     -30
_diffrn_reflns_limit_l_max     28
_diffrn_standards_number     2
_diffrn_standards_interval_count     50
_diffrn_standards_interval_time     ?
_diffrn_standards_decay_%     ?
_refine_special_details
;
Refinement of <i>F</i>^2^ against ALL reflections. The weighted <i>R</i>-factor
<i>wR</i> and goodness of fit <i>S</i> are based on <i>F</i>^2^, conventional
<i>R</i>-factors <i>R</i> are based on <i>F</i>, with <i>F</i> set to zero for
negative <i>F</i>^2^. The threshold expression of <i>F</i>^2^ >
\s(<i>F</i>^2^) is used only for calculating <i>R</i>-factors(gt) <i>etc</i>.
and is not relevant to the choice of reflections for refinement.
<i>R</i>-factors based on <i>F</i>^2^ are statistically about twice as large
as those based on <i>F</i>, and <i>R</i>- factors based on ALL data will be
even larger.
;
_reflns_number_total     3280
_reflns_number_gt     2503
_reflns_threshold_expression     >2sigma(I)
_refine_ls_structure_factor_coef     Fsqd
_refine_ls_matrix_type     full
_refine_ls_R_factor_all     0.0609
_refine_ls_R_factor_gt     0.0460
_refine_ls_wR_factor_gt     0.1277
_refine_ls_wR_factor_ref     0.1390
_refine_ls_goodness_of_fit_ref     1.102
_refine_ls_restrained_S_all     1.102
_refine_ls_number_reflns     3280
_refine_ls_number_parameters     152
_refine_ls_number_restraints     0
_refine_ls_hydrogen_treatment     constr
_refine_ls_weighting_scheme     calc
_refine_ls_weighting_details
                 'calc w=1/[\s^2^(Fo^2^)+(0.0886P)^2^] where P=(Fo^2^+2Fc^2^)/3'
_atom_sites_solution_hydrogens     difmap
_atom_sites_solution_primary     direct
_atom_sites_solution_secondary     difmap
_refine_ls_shift/su_max     0.001
_refine_ls_shift/su_mean     0.000
_refine_diff_density_max     1.276
_refine_diff_density_min     -0.588
_refine_ls_extinction_method     none
_refine_ls_extinction_coef     ?
loop_
    _atom_type_symbol
    _atom_type_description
    _atom_type_scat_dispersion_real
    _atom_type_scat_dispersion_imag
    _atom_type_scat_source
    'C' 'C' 0.0033 0.0016
                         'International Tables Vol C Tables 4.2.6.8 and 6.1.1.4'
    'H' 'H' 0.0000 0.0000
                         'International Tables Vol C Tables 4.2.6.8 and 6.1.1.4'
    'N' 'N' 0.0061 0.0033
                         'International Tables Vol C Tables 4.2.6.8 and 6.1.1.4'
    'O' 'O' 0.0106 0.0060
                         'International Tables Vol C Tables 4.2.6.8 and 6.1.1.4'
    'P' 'P' 0.1023 0.0942
                         'International Tables Vol C Tables 4.2.6.8 and 6.1.1.4'
    'S' 'S' 0.1246 0.1234
                         'International Tables Vol C Tables 4.2.6.8 and 6.1.1.4'
    'Ca' 'Ca' 0.2262 0.3064
                         'International Tables Vol C Tables 4.2.6.8 and 6.1.1.4'
_computing_data_collection
;
CrysAlis CCD (Oxford Diffraction, 2006)
;
_computing_cell_refinement
;
CrysAlis RED (Oxford Diffraction, 2006)
;
_computing_data_reduction
;
CrysAlis RED (Oxford Diffraction, 2006)
;
_computing_structure_solution     'SHELXTL (Sheldrick, 2008)'
_computing_structure_refinement     'SHELXTL (Sheldrick, 2008)'
_computing_molecular_graphics     'ORTEP-3 for Windows (Farrugia, 1997)'
_computing_publication_material     'WinGX (Farrugia, 1999)'
loop_
    _atom_site_type_symbol
    _atom_site_label
    _atom_site_fract_x
    _atom_site_fract_y
    _atom_site_fract_z
    _atom_site_U_iso_or_equiv
    _atom_site_adp_type
    _atom_site_calc_flag
    _atom_site_refinement_flags
    _atom_site_occupancy
    _atom_site_disorder_assembly
    _atom_site_disorder_group
    Ca Ca1 0.0000 0.11798(9) 0.7500 0.02738(15) Uani d S 1 . .
    P P1 -0.08497(3) 0.40618(9) 0.59729(3) 0.03320(16) Uani d . 1 . .
    S S1 0.11429(2) 0.61596(8) 0.80223(2) 0.02767(15) Uani d . 1 . .
    N N1 0.10168(11) 0.6246(3) 0.86566(10) 0.0398(4) Uani d . 1 . .
    O O1 0.08963(8) 0.4015(2) 0.76256(7) 0.0361(3) Uani d . 1 . .
    O O2 0.08568(8) -0.1711(3) 0.76345(8) 0.0407(4) Uani d . 1 . .
    O O3 -0.03860(8) 0.2157(3) 0.63913(7) 0.0386(3) Uani d . 1 . .
    O O4 -0.05382(10) 0.5213(3) 0.55067(8) 0.0476(4) Uani d . 1 . .
    O O5 -0.15878(8) 0.3097(3) 0.54554(8) 0.0506(4) Uani d . 1 . .
    C C1 0.20763(10) 0.6308(3) 0.82721(10) 0.0299(4) Uani d . 1 . .
    C C2 0.24528(12) 0.8183(4) 0.86721(13) 0.0457(5) Uani d . 1 . .
    H H2 0.2221 0.9313 0.8812 0.055 Uiso calc R 1 . .
    C C3 0.31817(13) 0.8330(5) 0.88576(15) 0.0565(7) Uani d . 1 . .
    H H3 0.3441 0.9571 0.9126 0.068 Uiso calc R 1 . .
    C C4 0.35270(13) 0.6668(5) 0.86510(14) 0.0518(6) Uani d . 1 . .
    H H4 0.4015 0.6799 0.8774 0.062 Uiso calc R 1 . .
    C C5 0.31461(12) 0.4795(5) 0.82586(12) 0.0488(6) Uani d . 1 . .
    H H5 0.3379 0.3667 0.8119 0.059 Uiso calc R 1 . .
    C C6 0.24168(12) 0.4602(4) 0.80730(11) 0.0397(5) Uani d . 1 . .
    H H6 0.2161 0.3333 0.7817 0.048 Uiso calc R 1 . .
    C C7 0.00791(16) 0.6710(5) 0.57917(17) 0.0597(7) Uani d . 1 . .
    H H7C -0.0048 0.8154 0.5940 0.090 Uiso calc R 1 . .
    H H7B 0.0251 0.7052 0.5462 0.090 Uiso calc R 1 . .
    H H7A 0.0446 0.5927 0.6164 0.090 Uiso calc R 1 . .
    C C8 -0.16248(17) 0.0968(5) 0.50864(15) 0.0606(8) Uani d . 1 . .
    H H8C -0.2108 0.0719 0.4763 0.091 Uiso calc R 1 . .
    H H8B -0.1472 -0.0345 0.5388 0.091 Uiso calc R 1 . .
    H H8A -0.1319 0.1115 0.4863 0.091 Uiso calc R 1 . .
loop_
    _atom_site_aniso_label
    _atom_site_aniso_U_11
    _atom_site_aniso_U_22
    _atom_site_aniso_U_33
    _atom_site_aniso_U_12
    _atom_site_aniso_U_13
    _atom_site_aniso_U_23
    Ca1 0.0234(2) 0.0265(3) 0.0295(3) 0.000 0.0087(2) 0.000
    P1 0.0313(3) 0.0385(3) 0.0308(3) 0.00411(19) 0.0142(2) 0.0013(2)
    S1 0.0241(2) 0.0263(2) 0.0343(3) -0.00034(15) 0.01395(19) 0.00146(16)
    N1 0.0460(10) 0.0390(10) 0.0458(11) -0.0092(8) 0.0305(9) -0.0062(8)
    O1 0.0359(7) 0.0375(8) 0.0371(8) -0.0088(6) 0.0176(6) -0.0062(6)
    O2 0.0320(7) 0.0384(8) 0.0543(9) 0.0098(6) 0.0210(7) 0.0140(7)
    O3 0.0413(8) 0.0406(8) 0.0311(7) 0.0107(6) 0.0126(6) -0.0017(6)
    O4 0.0515(9) 0.0581(10) 0.0415(8) 0.0041(8) 0.0280(7) 0.0036(8)
    O5 0.0340(8) 0.0555(10) 0.0503(10) 0.0032(7) 0.0065(7) -0.0052(8)
    C1 0.0257(8) 0.0337(9) 0.0300(9) 0.0009(7) 0.0115(7) 0.0019(7)
    C2 0.0365(11) 0.0409(11) 0.0571(14) -0.0054(9) 0.0174(10) -0.0132(10)
    C3 0.0370(11) 0.0575(15) 0.0651(16) -0.0168(11) 0.0124(11) -0.0087(13)
    C4 0.0285(10) 0.0703(16) 0.0541(14) 0.0023(11) 0.0153(10) 0.0073(13)
    C5 0.0360(11) 0.0663(16) 0.0472(13) 0.0121(11) 0.0206(10) 0.0021(12)
    C6 0.0334(10) 0.0450(11) 0.0389(11) 0.0060(9) 0.0136(8) -0.0042(9)
    C7 0.0610(16) 0.0568(15) 0.082(2) -0.0038(13) 0.0498(16) -0.0032(15)
    C8 0.0541(15) 0.0649(18) 0.0486(15) -0.0044(12) 0.0084(12) -0.0119(12)
_geom_special_details
;
All e.s.d.'s (except the e.s.d. in the dihedral angle between two l.s. planes)
are estimated using the full covariance matrix. The cell e.s.d.'s are taken
into account individually in the estimation of e.s.d.'s in distances, angles
and torsion angles; correlations between e.s.d.'s in cell parameters are only
used when they are defined by crystal symmetry. An approximate (isotropic)
treatment of cell e.s.d.'s is used for estimating e.s.d.'s involving l.s.
planes.
;
loop_
    _geom_bond_atom_site_label_1
    _geom_bond_atom_site_label_2
    _geom_bond_site_symmetry_2
    _geom_bond_distance
    _geom_bond_publ_flag
    Ca1 O3 2_556 2.3055(15) ?
    Ca1 O3 . 2.3055(15) yes
    Ca1 O2 2_556 2.3392(15) ?
    Ca1 O2 . 2.3392(15) yes
    Ca1 O1 . 2.3802(14) yes
    Ca1 O1 2_556 2.3802(14) ?
    Ca1 P1 2_556 3.4863(6) ?
    Ca1 P1 . 3.4863(6) ?
    P1 O3 . 1.4801(15) ?
    P1 O5 . 1.5664(17) ?
    P1 O4 . 1.5748(17) ?
    P1 N1 2_556 1.6043(19) ?
    S1 O2 1_565 1.4547(15) ?
    S1 O1 . 1.4603(14) ?
    S1 N1 . 1.5370(19) ?
    S1 C1 . 1.7695(19) ?
    N1 P1 2_556 1.6043(19) ?
    O2 S1 1_545 1.4547(15) ?
    O4 C7 . 1.437(4) ?
    O5 C8 . 1.443(3) ?
    C1 C6 . 1.377(3) ?
    C1 C2 . 1.391(3) ?
    C2 C3 . 1.386(3) ?
    C2 H2 . 0.9300 ?
    C3 C4 . 1.375(4) ?
    C3 H3 . 0.9300 ?
    C4 C5 . 1.387(4) ?
    C4 H4 . 0.9300 ?
    C5 C6 . 1.389(3) ?
    C5 H5 . 0.9300 ?
    C6 H6 . 0.9300 ?
    C7 H7C . 0.9600 ?
    C7 H7B . 0.9600 ?
    C7 H7A . 0.9600 ?
    C8 H8C . 0.9600 ?
    C8 H8B . 0.9600 ?
    C8 H8A . 0.9600 ?
loop_
    _geom_angle_atom_site_label_1
    _geom_angle_atom_site_label_2
    _geom_angle_atom_site_label_3
    _geom_angle_site_symmetry_1
    _geom_angle_site_symmetry_3
    _geom_angle
    _geom_angle_publ_flag
    O3 Ca1 O3 2_556 . 152.17(8) yes
    O3 Ca1 O2 2_556 2_556 101.74(5) ?
    O3 Ca1 O2 . 2_556 97.69(6) ?
    O3 Ca1 O2 2_556 . 97.69(6) ?
    O3 Ca1 O2 . . 101.74(5) ?
    O2 Ca1 O2 2_556 . 90.94(8) ?
    O3 Ca1 O1 2_556 . 79.32(5) ?
    O3 Ca1 O1 . . 81.97(6) yes
    O2 Ca1 O1 2_556 . 177.86(5) yes
    O2 Ca1 O1 . . 87.07(5) ?
    O3 Ca1 O1 2_556 2_556 81.97(6) ?
    O3 Ca1 O1 . 2_556 79.32(5) ?
    O2 Ca1 O1 2_556 2_556 87.07(5) ?
    O2 Ca1 O1 . 2_556 177.86(5) ?
    O1 Ca1 O1 . 2_556 94.93(8) ?
    O3 Ca1 P1 2_556 2_556 18.11(4) ?
    O3 Ca1 P1 . 2_556 136.46(4) ?
    O2 Ca1 P1 2_556 2_556 119.57(4) ?
    O2 Ca1 P1 . 2_556 99.47(4) ?
    O1 Ca1 P1 . 2_556 61.60(4) ?
    O1 Ca1 P1 2_556 2_556 80.87(4) ?
    O3 Ca1 P1 2_556 . 136.46(4) ?
    O3 Ca1 P1 . . 18.11(4) ?
    O2 Ca1 P1 2_556 . 99.47(4) ?
    O2 Ca1 P1 . . 119.57(4) ?
    O1 Ca1 P1 . . 80.87(4) ?
    O1 Ca1 P1 2_556 . 61.60(4) ?
    P1 Ca1 P1 2_556 . 124.04(2) ?
    O3 P1 O5 . . 111.87(10) ?
    O3 P1 O4 . . 112.15(10) ?
    O5 P1 O4 . . 102.01(10) ?
    O3 P1 N1 . 2_556 117.84(9) ?
    O5 P1 N1 . 2_556 106.83(10) ?
    O4 P1 N1 . 2_556 104.71(10) ?
    O3 P1 Ca1 . . 28.96(6) ?
    O5 P1 Ca1 . . 118.53(8) ?
    O4 P1 Ca1 . . 130.87(7) ?
    N1 P1 Ca1 2_556 . 89.68(7) ?
    O2 S1 O1 1_565 . 112.75(9) ?
    O2 S1 N1 1_565 . 109.23(10) ?
    O1 S1 N1 . . 115.20(9) ?
    O2 S1 C1 1_565 . 105.07(9) ?
    O1 S1 C1 . . 106.42(9) ?
    N1 S1 C1 . . 107.50(11) ?
    S1 N1 P1 . 2_556 127.01(12) ?
    S1 O1 Ca1 . . 133.51(9) ?
    S1 O2 Ca1 1_545 . 138.86(9) ?
    P1 O3 Ca1 . . 132.93(9) ?
    C7 O4 P1 . . 119.51(17) ?
    C8 O5 P1 . . 120.50(17) ?
    C6 C1 C2 . . 121.22(19) ?
    C6 C1 S1 . . 120.38(15) ?
    C2 C1 S1 . . 118.40(15) ?
    C3 C2 C1 . . 118.5(2) ?
    C1 C2 H2 . . 120.6 ?
    C3 C2 H2 . . 120.6 ?
    C4 C3 C2 . . 121.0(2) ?
    C4 C3 H3 . . 119.7 ?
    C2 C3 H3 . . 119.7 ?
    C3 C4 C5 . . 119.9(2) ?
    C3 C4 H4 . . 120.0 ?
    C5 C4 H4 . . 120.0 ?
    C4 C5 C6 . . 120.1(2) ?
    C4 C5 H5 . . 119.9 ?
    C6 C5 H5 . . 119.9 ?
    C1 C6 C5 . . 119.3(2) ?
    C1 C6 H6 . . 120.4 ?
    C5 C6 H6 . . 120.4 ?
    O4 C7 H7C . . 109.5 ?
    O4 C7 H7B . . 109.5 ?
    H7C C7 H7B . . 109.5 ?
    O4 C7 H7A . . 109.5 ?
    H7C C7 H7A . . 109.5 ?
    H7B C7 H7A . . 109.5 ?
    O5 C8 H8C . . 109.5 ?
    O5 C8 H8B . . 109.5 ?
    H8C C8 H8B . . 109.5 ?
    O5 C8 H8A . . 109.5 ?
    H8C C8 H8A . . 109.5 ?
    H8B C8 H8A . . 109.5 ?
loop_
    _geom_torsion_atom_site_label_1
    _geom_torsion_atom_site_label_2
    _geom_torsion_atom_site_label_3
    _geom_torsion_atom_site_label_4
    _geom_torsion_site_symmetry_1
    _geom_torsion_site_symmetry_2
    _geom_torsion_site_symmetry_3
    _geom_torsion_site_symmetry_4
    _geom_torsion
    _geom_torsion_publ_flag
    O3 Ca1 P1 O3 2_556 . . . 155.86(11) ?
    O2 Ca1 P1 O3 2_556 . . . -85.79(14) ?
    O2 Ca1 P1 O3 . . . . 10.74(14) ?
    O1 Ca1 P1 O3 . . . . 92.07(14) ?
    O1 Ca1 P1 O3 2_556 . . . -167.21(14) ?
    P1 Ca1 P1 O3 2_556 . . . 138.45(14) ?
    O3 Ca1 P1 O5 2_556 . . . -120.27(10) ?
    O3 Ca1 P1 O5 . . . . 83.87(16) ?
    O2 Ca1 P1 O5 2_556 . . . -1.92(9) ?
    O2 Ca1 P1 O5 . . . . 94.62(9) ?
    O1 Ca1 P1 O5 . . . . 175.94(9) ?
    O1 Ca1 P1 O5 2_556 . . . -83.34(9) ?
    P1 Ca1 P1 O5 2_556 . . . -137.68(8) ?
    O3 Ca1 P1 O4 2_556 . . . 98.13(11) ?
    O3 Ca1 P1 O4 . . . . -57.74(17) ?
    O2 Ca1 P1 O4 2_556 . . . -143.52(10) ?
    O2 Ca1 P1 O4 . . . . -46.99(11) ?
    O1 Ca1 P1 O4 . . . . 34.34(10) ?
    O1 Ca1 P1 O4 2_556 . . . 135.05(11) ?
    P1 Ca1 P1 O4 2_556 . . . 80.71(10) ?
    O3 Ca1 P1 N1 2_556 . . 2_556 -11.21(9) ?
    O3 Ca1 P1 N1 . . . 2_556 -167.07(15) ?
    O2 Ca1 P1 N1 2_556 . . 2_556 107.14(8) ?
    O2 Ca1 P1 N1 . . . 2_556 -156.32(9) ?
    O1 Ca1 P1 N1 . . . 2_556 -75.00(8) ?
    O1 Ca1 P1 N1 2_556 . . 2_556 25.72(9) ?
    P1 Ca1 P1 N1 2_556 . . 2_556 -28.62(7) ?
    O2 S1 N1 P1 1_565 . . 2_556 145.87(15) ?
    O1 S1 N1 P1 . . . 2_556 17.8(2) ?
    C1 S1 N1 P1 . . . 2_556 -100.63(16) ?
    O2 S1 O1 Ca1 1_565 . . . -100.86(13) ?
    N1 S1 O1 Ca1 . . . . 25.45(16) ?
    C1 S1 O1 Ca1 . . . . 144.47(12) ?
    O3 Ca1 O1 S1 2_556 . . . -34.37(12) ?
    O3 Ca1 O1 S1 . . . . 124.94(13) ?
    O2 Ca1 O1 S1 . . . . -132.76(13) ?
    O1 Ca1 O1 S1 2_556 . . . 46.48(10) ?
    P1 Ca1 O1 S1 2_556 . . . -30.35(10) ?
    P1 Ca1 O1 S1 . . . . 106.66(12) ?
    O3 Ca1 O2 S1 2_556 . . 1_545 52.16(15) ?
    O3 Ca1 O2 S1 . . . 1_545 -147.87(15) ?
    O2 Ca1 O2 S1 2_556 . . 1_545 -49.81(12) ?
    O1 Ca1 O2 S1 . . . 1_545 130.96(15) ?
    P1 Ca1 O2 S1 2_556 . . 1_545 70.39(15) ?
    P1 Ca1 O2 S1 . . . 1_545 -151.26(13) ?
    O5 P1 O3 Ca1 . . . . -109.73(13) ?
    O4 P1 O3 Ca1 . . . . 136.34(13) ?
    N1 P1 O3 Ca1 2_556 . . . 14.66(17) ?
    O3 Ca1 O3 P1 2_556 . . . -37.12(12) ?
    O2 Ca1 O3 P1 2_556 . . . 96.95(13) ?
    O2 Ca1 O3 P1 . . . . -170.47(13) ?
    O1 Ca1 O3 P1 . . . . -85.18(13) ?
    O1 Ca1 O3 P1 2_556 . . . 11.43(13) ?
    P1 Ca1 O3 P1 2_556 . . . -52.92(16) ?
    O3 P1 O4 C7 . . . . -72.2(2) ?
    O5 P1 O4 C7 . . . . 167.92(19) ?
    N1 P1 O4 C7 2_556 . . . 56.7(2) ?
    Ca1 P1 O4 C7 . . . . -46.0(2) ?
    O3 P1 O5 C8 . . . . -43.3(2) ?
    O4 P1 O5 C8 . . . . 76.7(2) ?
    N1 P1 O5 C8 2_556 . . . -173.7(2) ?
    Ca1 P1 O5 C8 . . . . -74.6(2) ?
    O2 S1 C1 C6 1_565 . . . -118.55(18) ?
    O1 S1 C1 C6 . . . . 1.2(2) ?
    N1 S1 C1 C6 . . . . 125.18(18) ?
    O2 S1 C1 C2 1_565 . . . 61.4(2) ?
    O1 S1 C1 C2 . . . . -178.77(18) ?
    N1 S1 C1 C2 . . . . -54.8(2) ?
    C6 C1 C2 C3 . . . . 1.3(4) ?
    S1 C1 C2 C3 . . . . -178.7(2) ?
    C1 C2 C3 C4 . . . . 0.2(4) ?
    C2 C3 C4 C5 . . . . -0.9(5) ?
    C3 C4 C5 C6 . . . . 0.2(4) ?
    C2 C1 C6 C5 . . . . -1.9(3) ?
    S1 C1 C6 C5 . . . . 178.06(18) ?
    C4 C5 C6 C1 . . . . 1.2(4) ?
data_global
_journal_date_recd_electronic     2009-06-10
_journal_date_accepted     2009-08-18
_journal_name_full     'Acta Crystallographica, Section E'
_journal_year     2009
_journal_volume     65
_journal_issue     10
_journal_page_first     m1231
_journal_page_last     m1231
_journal_paper_category     QM
_journal_coeditor_code     BQ2148
_publ_contact_author_name     'Elizaveta A. Trush'
_publ_contact_author_address
;
National Taras Shevchenko University,
Department of Chemistry,
Volodymyrska str. 64, 01033 Kyiv, Ukraine
;
_publ_contact_author_email     elizaveta@univ.kiev.ua
_publ_contact_author_fax     ' '
_publ_contact_author_phone     '38044 239 33 92'
_publ_section_title
;\
<i>catena</i>-Poly[calcium-bis[\m-<i>N</i>-(dimethylphosphinoyl)\
benzenesulfonamidato]]
;
loop_
    _publ_author_name
    _publ_author_address
    'Elizaveta A. Trush'
;
National Taras Shevchenko University,
Department of Chemistry,
Volodymyrska str. 64, 01033 Kyiv, Ukraine
;
    'Victor A. Trush'
;
National Taras Shevchenko University,
Department of Chemistry,
Volodymyrska str. 64, 01033 Kyiv, Ukraine
;
    'Tetyana Yu. Sliva'
;
National Taras Shevchenko University,
Department of Chemistry,
Volodymyrska str. 64, 01033 Kyiv, Ukraine
;
    'Irina S. Konovalova'
;
STC "Institute for Syngle Crystals"
60 Lenina ave.
Khar'kov 61001
Ukraine
;
    'Volodymyr M. Amirkhanov'
;
National Taras Shevchenko University,
Department of Chemistry,
Volodymyrska str. 64, 01033 Kyiv, Ukraine
;
