# Supplementary material for: catena-Poly[calcium-bis­[μ-N-(dimethyl­phosphino­yl)benzene­sulfonamidato]]
Source: Acta Crystallogr Sect E Struct Rep Online. 2009 Sep 19;65(Pt 10):m1231. doi: 10.1107/S1600536809032875 (PMC2970174; doi:10.1107/S1600536809032875)
Supplement: Supplementary file 2 [file e-65-m1231-Isup2.hkl]

# 
# h,k,l, Fc-squared, Fo-squared, sigma(Fo-squared) and status flag 
# 
data_I
_shelx_title '                                    kiev48 in C2/c' 
_shelx_refln_list_code          4 
_shelx_F_calc_maximum      421.31 
_exptl_crystal_F_000      1176.00 
_reflns_d_resolution_high  0.7108 
 
loop_ 
 _symmetry_equiv_pos_as_xyz 
 'x, y, z' 
 '-x, y, -z+1/2' 
 'x+1/2, y+1/2, z' 
 '-x+1/2, y+1/2, -z+1/2' 
 '-x, -y, -z' 
 'x, -y, z-1/2' 
 '-x+1/2, -y+1/2, -z' 
 'x+1/2, -y+1/2, z-1/2' 
 
_cell_length_a    20.6920 
_cell_length_b     5.6750 
_cell_length_c    22.1780 
_cell_angle_alpha  90.000 
_cell_angle_beta  115.259 
_cell_angle_gamma  90.000 
 
_shelx_F_squared_multiplier     1.000 
 
loop_ 
 _refln_index_h 
 _refln_index_k 
 _refln_index_l 
 _refln_F_squared_calc 
 _refln_F_squared_meas 
 _refln_F_squared_sigma 
 _refln_observed_status 
   4   0   0    14310.67    13813.63     49.58 o 
   6   0   0     5138.23     5260.89     39.01 o 
   8   0   0     1731.95     1386.50     25.37 o 
  10   0   0     9765.42    10289.03    143.08 o 
  12   0   0    14540.11    15469.49    198.31 o 
  14   0   0      392.52      384.98     16.87 o 
  16   0   0       24.03       58.11     14.22 o 
  18   0   0      117.65      139.92     16.72 o 
  20   0   0     1157.15     1004.61     27.24 o 
  22   0   0       87.32       76.18     18.13 o 
  24   0   0     1515.06     1597.84     36.24 o 
  26   0   0      963.59      883.38     41.36 o 
   1   1   0    28842.36    28117.94    457.22 o 
   3   1   0     1317.24     1571.68     25.83 o 
   5   1   0    40054.55    43549.80    229.33 o 
   7   1   0    17029.83    18093.68     54.00 o 
   9   1   0     2214.16     2305.57     18.76 o 
  11   1   0       57.73       41.98      8.07 o 
  13   1   0     1040.01      932.44     16.20 o 
  15   1   0     1294.61     1293.05     19.86 o 
  17   1   0      129.85      120.64     11.34 o 
  19   1   0       44.18       20.74     10.54 o 
  21   1   0      528.32      500.12     18.97 o 
  23   1   0      107.27       89.45     15.95 o 
  25   1   0       89.28       88.15     22.70 o 
   0   2   0       44.34       34.82     11.64 o 
   2   2   0      176.81      194.48      7.83 o 
   6   2   0     4119.09     4861.43     60.38 o 
   8   2   0      608.36      528.03     77.24 o 
  10   2   0      507.24      536.81     15.74 o 
  12   2   0       17.45       51.25     13.08 o 
  14   2   0        6.99        5.47     14.01 o 
  16   2   0      497.44      455.47     19.01 o 
  20   2   0       10.37        4.60     16.03 o 
  22   2   0       26.51       26.27     16.50 o 
  24   2   0        0.77        3.35     22.26 o 
   1   3   0        4.28        0.00      2.57 o 
   3   3   0    10230.09    11110.20     30.97 o 
   5   3   0      214.00      166.23     12.03 o 
   7   3   0       40.44       18.27     10.02 o 
   9   3   0     1142.82     1170.56     33.47 o 
  11   3   0     1201.01     1202.74     54.72 o 
  13   3   0     2498.85     2935.59    141.91 o 
  15   3   0      292.92      260.97     21.03 o 
  17   3   0       13.70        0.00      7.24 o 
  19   3   0       31.89       33.17     20.37 o 
  21   3   0      719.10      809.00     36.02 o 
  23   3   0      140.85      127.96     21.78 o 
   0   4   0    22089.23    22143.31    118.28 o 
   2   4   0     1687.49     1494.90     19.04 o 
   4   4   0     4667.97     4853.79     31.14 o 
   6   4   0      931.93      902.88     19.39 o 
   8   4   0     3925.30     4028.68     77.35 o 
  10   4   0    11242.46    12447.86    535.56 o 
  12   4   0      997.25     1041.70     44.80 o 
  14   4   0       86.02       70.32     14.44 o 
  16   4   0        1.20        6.73     11.09 o 
  18   4   0      552.88      535.80     28.46 o 
  20   4   0      225.94      187.12     26.18 o 
  22   4   0        0.40        9.86     33.26 o 
   1   5   0     2585.09     2781.28     28.66 o 
   3   5   0     1364.24     1432.43     29.37 o 
   5   5   0     9457.70    10052.08     75.69 o 
   7   5   0     3270.71     3526.13     51.58 o 
   9   5   0     1059.82     1022.95     23.31 o 
  11   5   0      132.80      132.51     16.15 o 
  13   5   0     1010.49     1107.04     40.64 o 
  15   5   0      563.02      585.03     24.69 o 
  17   5   0      467.74      491.98     29.79 o 
  19   5   0      329.99      327.84     29.63 o 
   0   6   0      203.46      205.25     24.41 o 
   2   6   0      463.72      392.90     22.44 o 
   4   6   0      373.60      292.62     26.80 o 
   6   6   0      389.08      358.42     18.25 o 
   8   6   0       32.96       34.55     14.44 o 
  10   6   0      439.22      451.23     25.37 o 
  12   6   0       18.33       27.13     15.13 o 
  14   6   0        6.90        0.17      4.85 o 
  16   6   0       39.45       34.19     22.22 o 
   3   7   0       57.52       95.05     62.57 o 
   5   7   0        2.71       24.38     27.64 o 
   9   7   0       10.37        4.54     38.53 o 
  11   7   0      200.28      243.80     30.87 o 
 -25   1   1       76.41       60.15     21.73 o 
 -23   1   1      393.96      359.45     25.14 o 
 -21   1   1      410.51      336.53     14.47 o 
 -19   1   1      180.41      149.17     13.32 o 
 -17   1   1      684.72      647.57     16.82 o 
 -15   1   1     2454.66     2384.64     24.57 o 
 -13   1   1     5767.21     5579.40     84.30 o 
 -11   1   1      388.78      403.99     10.83 o 
  -9   1   1     3299.81     3429.46     19.94 o 
  -7   1   1    12891.82    14976.05    263.37 o 
  -5   1   1    10021.74    10915.92    184.30 o 
  -3   1   1    14541.53    15808.70    223.92 o 
   1   1   1     1213.63     1354.25     24.07 o 
   3   1   1        0.99        7.92     10.89 o 
   5   1   1     5945.83     6577.78    134.04 o 
   7   1   1      650.67      697.24     18.68 o 
   9   1   1     4099.73     4676.81     83.10 o 
  11   1   1     2187.19     2142.16     20.48 o 
  13   1   1     1345.98     1303.54     18.81 o 
  15   1   1     1008.89      918.26     15.95 o 
  17   1   1       60.37       66.32     10.46 o 
  19   1   1        7.41        0.00      5.91 o 
  21   1   1     2005.60     2045.99     30.56 o 
  23   1   1      860.93      884.99     26.81 o 
  25   1   1       35.50       54.12     22.44 o 
 -24   2   1       24.04       20.72     18.31 o 
 -22   2   1      522.10      558.38     44.83 o 
 -20   2   1     2595.24     2798.91     44.93 o 
 -18   2   1     8291.27     8530.08    106.12 o 
 -16   2   1       75.52       37.22     11.50 o 
 -14   2   1     3588.11     3523.13     30.17 o 
 -12   2   1     2803.25     2774.44     21.61 o 
 -10   2   1     7073.40     7025.60     62.46 o 
  -8   2   1    18551.67    19109.20    187.53 o 
  -6   2   1    15354.17    17504.48    160.52 o 
  -4   2   1      781.19      799.88     14.19 o 
  -2   2   1     6394.93     6376.53     51.59 o 
   0   2   1     2735.86     2546.94     45.01 o 
   2   2   1     4472.83     4211.74     50.22 o 
   4   2   1     3216.81     3843.41     21.46 o 
   6   2   1    11079.23    12268.43    248.98 o 
   8   2   1    10818.49    10982.99    446.32 o 
  10   2   1      103.14      102.65      8.15 o 
  12   2   1    11300.67    11800.43    147.23 o 
  14   2   1     2995.25     3081.13     29.77 o 
  16   2   1     7745.46     8157.55     49.40 o 
  18   2   1     5785.60     6151.97     92.33 o 
  20   2   1        6.40        2.86      4.41 o 
  22   2   1      775.17      757.85     35.21 o 
  24   2   1       29.84       27.90     18.37 o 
 -23   3   1      931.58     1042.91     29.89 o 
 -21   3   1      225.09      215.54     24.99 o 
 -19   3   1     1054.89     1148.86     43.75 o 
 -17   3   1        1.40       25.85     25.15 o 
 -15   3   1     3180.77     3573.49    113.17 o 
 -13   3   1    14729.48    16413.84    532.90 o 
 -11   3   1      512.66      544.81     25.02 o 
  -9   3   1     2058.88     2167.94     42.60 o 
  -7   3   1     1389.17     1248.92     23.02 o 
  -5   3   1      778.20      847.96     15.55 o 
  -3   3   1     4457.45     4427.48     25.70 o 
  -1   3   1      540.05      444.70     10.77 o 
   3   3   1     3288.21     3584.20     21.08 o 
   5   3   1       51.85       22.69      7.82 o 
   7   3   1       14.94        9.30      8.76 o 
   9   3   1     1300.76     1361.08     20.25 o 
  11   3   1     9836.23    10942.10    454.54 o 
  13   3   1     4707.11     5253.27    215.96 o 
  15   3   1      163.83      138.61     20.00 o 
  17   3   1     1413.74     1454.82     84.03 o 
  19   3   1        7.86        0.00     18.37 o 
  21   3   1     2444.58     2975.64    128.14 o 
  23   3   1      717.65      796.70     44.74 o 
 -22   4   1       16.72       26.15     24.83 o 
 -20   4   1      270.92      332.20     47.57 o 
 -18   4   1      223.80      273.39     32.73 o 
 -16   4   1       29.12       27.89     15.03 o 
 -14   4   1      164.75      163.41     16.08 o 
 -12   4   1      172.95      148.52     15.34 o 
 -10   4   1      352.95      440.37     23.01 o 
  -8   4   1     2364.90     2537.69     25.44 o 
  -6   4   1        1.98        9.59      6.80 o 
  -4   4   1     1488.36     1386.31     17.77 o 
  -2   4   1       30.90        2.02     10.96 o 
   0   4   1       86.75      101.13     13.19 o 
   2   4   1      181.94      133.97     12.85 o 
   4   4   1      627.46      553.26     11.83 o 
   6   4   1      597.23      608.39     14.47 o 
   8   4   1      326.34      361.72     46.60 o 
  10   4   1       95.28      162.05     38.77 o 
  12   4   1       63.35       49.67     13.81 o 
  14   4   1       15.76        0.00      8.31 o 
  16   4   1      502.41      595.88     27.53 o 
  18   4   1      373.19      361.91     27.56 o 
  20   4   1      323.73      329.85     29.28 o 
  22   4   1      310.15      362.00     26.06 o 
 -19   5   1       89.66       99.59     25.82 o 
 -17   5   1        5.29       12.57     22.04 o 
 -15   5   1      424.37      395.51     19.80 o 
 -13   5   1       26.81       42.32     19.01 o 
 -11   5   1        0.19        0.00      6.57 o 
  -9   5   1      156.33      121.56     11.45 o 
  -7   5   1     1318.10     1506.50     18.63 o 
  -5   5   1     1304.51     1326.16     28.52 o 
  -3   5   1      156.38      101.90     12.75 o 
  -1   5   1     1626.99     1660.78     30.52 o 
   3   5   1      408.54      369.02     24.08 o 
   5   5   1     1427.53     1529.26     22.08 o 
   7   5   1      147.05      137.79     12.04 o 
   9   5   1      630.97      589.73     19.98 o 
  11   5   1      137.90      119.96     16.19 o 
  13   5   1      331.11      342.62     18.03 o 
  15   5   1      212.38      222.22     25.31 o 
  17   5   1       72.42       79.76     24.07 o 
  19   5   1        2.19        0.00     10.19 o 
 -16   6   1      403.03      480.98     26.56 o 
 -14   6   1       16.32       20.89     21.18 o 
 -12   6   1       19.51       23.05     16.42 o 
 -10   6   1     1447.18     1572.67     35.46 o 
  -8   6   1     1319.14     1440.26     25.75 o 
  -6   6   1       56.96       46.13     15.04 o 
  -4   6   1      253.34      194.00     20.20 o 
  -2   6   1       86.60       41.55     16.21 o 
   0   6   1     2540.51     2633.65     47.93 o 
   2   6   1       48.62       45.41     28.50 o 
   4   6   1      129.45      126.43     19.73 o 
   6   6   1      385.39      384.44     28.34 o 
   8   6   1     2002.65     2252.24     34.96 o 
  10   6   1      360.96      354.02     20.08 o 
  12   6   1        9.62       29.28     15.07 o 
  14   6   1        2.06        0.37      9.20 o 
  16   6   1      867.41      988.22     54.60 o 
 -13   7   1     1249.24     1634.16     52.00 o 
 -11   7   1      124.26      147.55     39.42 o 
  -9   7   1      158.56      168.53     26.95 o 
  -7   7   1        4.42        0.00     14.99 o 
  -5   7   1      639.65      670.10     23.84 o 
  -3   7   1      990.16     1121.55     32.27 o 
  -1   7   1      114.30       57.58     19.31 o 
   3   7   1      540.49      523.59     27.81 o 
   5   7   1       46.62       36.53     22.19 o 
   7   7   1       37.51       26.77     24.22 o 
   9   7   1        7.97        0.00     31.36 o 
  11   7   1     1114.11     1486.43     97.12 o 
 -26   0   2     2444.67     2899.64     69.61 o 
 -24   0   2       34.75       55.25     18.52 o 
 -22   0   2      314.18      264.77     19.52 o 
 -20   0   2      233.35      192.70     17.72 o 
 -18   0   2      107.81       74.93     15.12 o 
 -16   0   2      368.24      275.53     24.60 o 
 -14   0   2      301.75      266.60     14.79 o 
 -12   0   2      517.01      497.21     21.96 o 
 -10   0   2    37629.56    40221.01    516.21 o 
  -8   0   2      602.81      860.04     21.86 o 
  -6   0   2    16632.73    18592.12     71.20 o 
  -4   0   2    55601.16    62125.18   5313.73 o 
   2   0   2    31765.90    31958.10    832.20 o 
   4   0   2    40235.72    42650.03    563.26 o 
   6   0   2    10472.76    12412.83    129.26 o 
   8   0   2    51438.04    53206.47    403.68 o 
  10   0   2    13411.32    12773.20     56.06 o 
  12   0   2       39.26       28.79     12.28 o 
  14   0   2     1827.57     1954.24     29.03 o 
  16   0   2     3416.00     3153.14     47.44 o 
  18   0   2     1772.01     1794.29     87.64 o 
  20   0   2      171.33      171.53     18.74 o 
  22   0   2      520.01      497.00     34.83 o 
  24   0   2      968.68      948.48     40.61 o 
 -25   1   2        0.72        0.00     11.27 o 
 -23   1   2     1430.22     1444.08     40.80 o 
 -21   1   2     1070.51     1055.46     20.86 o 
 -19   1   2       92.44       49.33     11.39 o 
 -17   1   2        6.56        1.29      4.38 o 
 -15   1   2     1031.78      982.63     31.64 o 
 -13   1   2     1345.45     1335.98     18.13 o 
 -11   1   2      932.37      924.65     21.47 o 
  -9   1   2      150.22      115.44      6.81 o 
  -7   1   2     8628.90     9962.54    212.10 o 
  -5   1   2     6704.77     7175.04     71.54 o 
  -3   1   2      172.67      189.99      7.43 o 
  -1   1   2    10883.04    10330.27    304.60 o 
   1   1   2    43259.51    45565.65    767.57 o 
   3   1   2    65753.46    66168.31   1535.44 o 
   5   1   2     7714.08     7736.39     91.86 o 
   7   1   2     3676.94     3619.64     93.46 o 
   9   1   2    10055.70    11158.92    220.18 o 
  11   1   2     1881.03     1804.20     62.54 o 
  13   1   2     4287.60     4512.74     53.18 o 
  15   1   2     1967.35     2163.78     35.85 o 
  17   1   2       37.10       21.64     11.88 o 
  19   1   2       27.37       23.56     13.35 o 
  21   1   2      779.50      694.04     22.30 o 
  23   1   2      225.63      193.66     27.45 o 
  25   1   2        0.10        0.00     34.42 o 
 -26   2   2       45.96       47.59     19.82 o 
 -24   2   2        1.77        1.23     12.57 o 
 -20   2   2       14.29        3.65     27.72 o 
 -18   2   2      215.27      250.93     29.81 o 
 -16   2   2      463.39      481.25     17.80 o 
 -14   2   2       10.46       12.29      9.56 o 
 -12   2   2       14.46       37.56      8.98 o 
 -10   2   2        4.26       13.59      8.79 o 
  -8   2   2        3.94        1.35      7.01 o 
  -6   2   2      310.65      280.17     10.92 o 
  -4   2   2     1711.85     1539.81     45.29 o 
  -2   2   2      765.43      955.66     10.52 o 
   0   2   2        8.31        1.36      4.61 o 
   2   2   2     4825.66     5326.75     57.46 o 
   4   2   2      305.61      281.41      9.06 o 
   6   2   2     4052.51     4023.18    286.54 o 
   8   2   2     5090.13     5791.35    115.62 o 
  10   2   2      602.49      602.91     14.51 o 
  12   2   2      630.11      654.54     15.99 o 
  14   2   2      398.09      396.07     15.75 o 
  18   2   2        5.04        3.64     11.78 o 
  20   2   2        5.56        0.00     19.29 o 
  22   2   2       32.95       21.91     17.34 o 
  24   2   2       23.93       27.29     18.64 o 
 -25   3   2      279.86      258.44     26.88 o 
 -23   3   2      610.80      558.17     31.99 o 
 -21   3   2       59.62       46.47     21.05 o 
 -19   3   2       53.64       57.97     19.73 o 
 -17   3   2      158.93      164.06     20.74 o 
 -15   3   2      574.25      557.59     41.84 o 
 -13   3   2     6280.11     6976.83    222.21 o 
 -11   3   2      109.50       86.10     12.01 o 
  -9   3   2      298.98      358.49     12.91 o 
  -7   3   2     7452.73     7627.95    172.82 o 
  -5   3   2    11699.73    11769.71     81.79 o 
  -3   3   2      132.39      129.66      7.30 o 
  -1   3   2      218.63      195.45      7.06 o 
   1   3   2      994.52      917.50     14.17 o 
   3   3   2     6522.49     7001.93     88.67 o 
   5   3   2      987.06     1411.34     22.28 o 
   7   3   2      322.84      302.12     11.71 o 
   9   3   2      208.65      156.84     15.41 o 
  11   3   2     2852.44     3129.41    183.60 o 
  13   3   2     2321.45     2332.62    143.13 o 
  15   3   2     1082.01     1156.29     85.57 o 
  17   3   2      930.45      991.82     41.31 o 
  19   3   2        0.53        6.70     16.73 o 
  21   3   2      855.46     1030.11     37.98 o 
  23   3   2       40.59       51.78     21.08 o 
 -22   4   2       83.67       48.11     24.23 o 
 -20   4   2      606.53      742.96     32.79 o 
 -18   4   2     1242.71     1226.20     57.95 o 
 -16   4   2      347.60      301.08     18.72 o 
 -14   4   2      147.47      145.46     16.09 o 
 -12   4   2      670.23      594.17     19.89 o 
 -10   4   2     2707.87     2918.50     33.06 o 
  -8   4   2      557.28      508.52     13.52 o 
  -6   4   2     2363.27     2381.94     34.35 o 
  -4   4   2       17.04        0.00      5.44 o 
  -2   4   2    13181.41    14001.32     51.21 o 
   0   4   2     7340.26     7028.76    169.31 o 
   2   4   2      231.80      192.05     10.04 o 
   4   4   2      955.27      893.38     16.90 o 
   6   4   2     1354.52     1434.72     18.81 o 
   8   4   2    13160.12    14830.50    364.61 o 
  10   4   2     2814.64     3404.23    162.68 o 
  12   4   2     1274.79     1452.85     49.81 o 
  14   4   2       10.68        0.00      9.72 o 
  16   4   2      507.31      537.29     26.75 o 
  18   4   2     1335.00     1530.09     88.17 o 
  20   4   2       62.48       31.33     26.66 o 
 -21   5   2      577.03      629.00     38.65 o 
 -19   5   2        2.38       21.57     22.37 o 
 -17   5   2        0.70        1.24     14.52 o 
 -15   5   2      509.85      480.36     33.52 o 
 -13   5   2       84.69       67.95     14.23 o 
 -11   5   2       56.32       41.06     11.62 o 
  -9   5   2      538.31      565.15     14.43 o 
  -7   5   2     2860.02     3097.84     39.74 o 
  -5   5   2      436.64      372.09     16.26 o 
  -3   5   2        9.80        0.00      9.52 o 
  -1   5   2     4088.87     4152.87     52.53 o 
   1   5   2      137.07       90.22     14.74 o 
   3   5   2     9211.61     9878.27    167.91 o 
   5   5   2     3605.05     3635.29     27.41 o 
   7   5   2      723.50      721.82     15.99 o 
   9   5   2      203.83      184.87     13.51 o 
  11   5   2      836.84      912.43     34.84 o 
  13   5   2     2141.73     2601.67    118.99 o 
  15   5   2      361.02      397.82     42.77 o 
  17   5   2        5.55        0.07     10.83 o 
  19   5   2       14.20        2.20     18.47 o 
 -18   6   2      251.60      263.58     26.52 o 
 -16   6   2      212.13      238.31     23.12 o 
 -14   6   2       46.48       44.16     14.23 o 
 -12   6   2       21.32        9.28      8.47 o 
 -10   6   2       24.61       54.71     13.76 o 
  -8   6   2       11.66        0.64     14.74 o 
  -6   6   2       13.83        5.95      9.57 o 
  -4   6   2      214.36      148.67     23.92 o 
  -2   6   2     1284.26     1357.31     25.73 o 
   0   6   2       49.83       36.03     15.78 o 
   2   6   2      328.77      265.40     38.44 o 
   4   6   2      101.89       63.88     15.88 o 
   6   6   2      229.97      211.27     48.83 o 
   8   6   2      545.56      613.46     39.36 o 
  10   6   2      153.97      151.51     16.40 o 
  12   6   2      306.42      304.10     18.78 o 
  14   6   2       82.03       91.54     23.76 o 
  16   6   2        4.27       11.71     29.98 o 
 -13   7   2      188.34      275.54     33.22 o 
 -11   7   2       20.78       45.95     24.90 o 
  -9   7   2       80.56       68.93     20.13 o 
  -7   7   2       14.30       15.04     18.55 o 
  -5   7   2      118.10      109.02     22.11 o 
  -3   7   2      104.18       63.56     21.63 o 
  -1   7   2       13.56        0.00      6.74 o 
   1   7   2       50.22       31.14     18.84 o 
   3   7   2      124.13      107.05     22.58 o 
   5   7   2       73.66       51.14     23.15 o 
   7   7   2       31.12       27.63     23.72 o 
   9   7   2       47.09       45.14     35.67 o 
  11   7   2      255.13      399.50     72.66 o 
 -27   1   3        2.22        0.00     24.72 o 
 -25   1   3        6.09        7.12     16.07 o 
 -23   1   3      287.72      278.50     18.38 o 
 -21   1   3       65.11       38.53     10.89 o 
 -19   1   3       36.01       13.40     11.20 o 
 -17   1   3     2525.52     2741.69     49.94 o 
 -15   1   3     2606.54     2691.11     44.77 o 
 -13   1   3       27.02       16.92      8.84 o 
 -11   1   3        5.56        0.97      5.72 o 
  -9   1   3     6387.28     7863.36    171.38 o 
  -7   1   3    15458.94    17034.37    292.95 o 
  -5   1   3    54451.46    57565.02    319.96 o 
  -3   1   3    23504.77    24848.56    712.11 o 
  -1   1   3    46446.98    46840.16    911.13 o 
   1   1   3    10879.11    11159.70    334.67 o 
   3   1   3    23407.94    22296.75    450.36 o 
   7   1   3       55.71       73.45      9.77 o 
   9   1   3     4025.64     4126.14    117.61 o 
  11   1   3      171.70      141.21     11.40 o 
  13   1   3      660.53      669.28     17.31 o 
  15   1   3      432.15      417.11     15.83 o 
  17   1   3      391.56      342.24     16.49 o 
  19   1   3     1171.35     1209.35     24.63 o 
  21   1   3     1888.32     2031.61     41.15 o 
  23   1   3       42.71       38.63     16.05 o 
 -26   2   3      285.67      227.86     21.68 o 
 -24   2   3       31.42       10.77     11.08 o 
 -22   2   3        9.22        0.00      7.29 o 
 -20   2   3     1667.07     1737.99     50.01 o 
 -18   2   3      636.80      593.01     34.93 o 
 -16   2   3        1.61        0.00      3.22 o 
 -14   2   3     1660.45     1679.53     24.20 o 
 -12   2   3     9441.25     9825.79    103.47 o 
 -10   2   3    10143.51    11308.69    193.52 o 
  -8   2   3      453.32      381.39     12.16 o 
  -4   2   3        6.72        2.84      4.35 o 
  -2   2   3     3853.85     3669.74     45.10 o 
   0   2   3     5011.70     4407.94     25.97 o 
   2   2   3     4093.37     4742.98     51.68 o 
   6   2   3     4208.06     4470.84    163.19 o 
   8   2   3     4258.52     4569.02     76.45 o 
  10   2   3        4.40        5.62      6.45 o 
  12   2   3      431.08      413.51     19.80 o 
  14   2   3     3334.24     3485.83     28.80 o 
  16   2   3     3730.77     3972.21     46.25 o 
  18   2   3      416.10      404.42     16.17 o 
  20   2   3      934.74     1027.54     39.92 o 
  22   2   3       17.39       28.51     17.35 o 
  24   2   3     1024.29     1130.79     47.15 o 
 -25   3   3       91.22       67.45     25.72 o 
 -23   3   3      485.85      475.77     29.49 o 
 -21   3   3       42.63       37.33     20.57 o 
 -19   3   3        7.07       22.63     26.03 o 
 -17   3   3     1974.16     2075.77     70.50 o 
 -15   3   3     1482.39     1391.41     52.37 o 
 -13   3   3      750.78      685.77     36.83 o 
 -11   3   3     4602.62     5111.72     72.48 o 
  -9   3   3      451.16      395.97     14.91 o 
  -7   3   3     2783.89     2564.69     21.34 o 
  -5   3   3    10730.28    11191.00    116.92 o 
  -1   3   3      133.04      108.31      6.17 o 
   1   3   3     2169.90     2461.36     33.17 o 
   3   3   3     7457.45     7549.73     62.15 o 
   5   3   3     1780.87     1637.46     31.28 o 
   7   3   3      635.75      681.99     15.13 o 
   9   3   3      152.46      138.04     16.20 o 
  11   3   3     2289.61     2641.03     96.66 o 
  13   3   3       85.66       66.42     21.48 o 
  15   3   3      181.01      139.89     25.23 o 
  17   3   3       21.46       21.74     15.86 o 
  19   3   3     1305.44     1429.76     62.64 o 
  21   3   3      925.57     1000.55     34.41 o 
  23   3   3       20.34       32.85     20.67 o 
 -22   4   3      241.07      243.91     37.89 o 
 -20   4   3        0.10        0.92      8.56 o 
 -18   4   3       19.62       61.35     37.33 o 
 -16   4   3       33.15       28.07     14.98 o 
 -14   4   3       90.35       83.44     14.79 o 
 -12   4   3      524.20      489.31     19.29 o 
 -10   4   3     2545.23     2811.86     25.18 o 
  -8   4   3      162.41      136.45     12.13 o 
  -6   4   3     2563.59     2553.19     21.94 o 
  -4   4   3      361.16      263.05     13.46 o 
  -2   4   3     1266.26     1263.21     18.70 o 
   0   4   3      998.65      812.58     17.33 o 
   2   4   3     4024.68     4081.29     42.74 o 
   6   4   3        0.54        3.16      7.09 o 
   8   4   3      244.61      277.21     28.99 o 
  10   4   3      384.26      381.28     16.53 o 
  12   4   3       13.26       37.35     13.80 o 
  14   4   3      966.59     1053.37     70.15 o 
  16   4   3      111.05      156.89     22.91 o 
  18   4   3      214.41      239.27     31.04 o 
  20   4   3       53.27       28.77     20.37 o 
 -21   5   3        1.31       10.18     32.29 o 
 -19   5   3       57.58       38.08     19.15 o 
 -17   5   3       14.05        9.57     18.54 o 
 -15   5   3      468.77      394.55     28.14 o 
 -13   5   3       96.67       91.43     14.42 o 
 -11   5   3        0.23        0.00      7.91 o 
  -9   5   3       88.51       94.03     10.86 o 
  -7   5   3      913.13      859.53     17.01 o 
  -5   5   3      325.65      272.57     15.38 o 
  -3   5   3      269.56      197.02     12.63 o 
  -1   5   3     1511.51     1577.36     34.07 o 
   1   5   3     2164.18     2161.90     31.58 o 
   3   5   3     1772.02     1864.66     40.20 o 
   5   5   3      725.38      613.71     26.70 o 
   7   5   3        0.01        5.00     11.03 o 
   9   5   3      106.30       91.68     15.18 o 
  11   5   3      505.84      531.15     27.66 o 
  13   5   3      413.48      448.68     32.68 o 
  15   5   3        0.05        0.00     47.65 o 
  17   5   3        2.75       16.83     22.88 o 
  19   5   3        4.63        0.00     15.74 o 
 -18   6   3      331.34      341.60     26.57 o 
 -16   6   3       35.30       50.65     17.40 o 
 -14   6   3       29.03       28.76     14.10 o 
 -12   6   3      225.97      228.16     15.74 o 
 -10   6   3     1996.97     2059.19     47.14 o 
  -8   6   3       28.82       37.57     13.23 o 
  -6   6   3      267.54      169.38     20.27 o 
  -4   6   3      115.52       77.51     30.04 o 
  -2   6   3     2495.03     2791.48     67.96 o 
   0   6   3     1591.58     1725.00     32.71 o 
   2   6   3       29.01       23.95     27.59 o 
   4   6   3       37.71       34.14     18.36 o 
   6   6   3      506.60      571.57     29.79 o 
   8   6   3     1841.34     2062.42     45.97 o 
  10   6   3        0.45        7.70     22.48 o 
  12   6   3       52.70       38.92     16.20 o 
  14   6   3      325.40      381.34     25.54 o 
 -13   7   3      318.79      314.59     31.54 o 
 -11   7   3       67.06       53.03     20.29 o 
  -9   7   3       21.70        6.05     13.70 o 
  -7   7   3      635.65      614.19     26.29 o 
  -5   7   3      763.95      873.29     30.07 o 
  -3   7   3        0.55        0.00     15.60 o 
  -1   7   3      138.67      108.86     21.87 o 
   1   7   3      144.66      117.67     23.14 o 
   3   7   3      409.97      454.91     27.13 o 
   5   7   3      182.62      161.57     26.95 o 
   7   7   3        0.35       14.35     32.61 o 
   9   7   3        0.51       15.09     40.94 o 
  11   7   3      745.12      888.96     43.69 o 
 -26   0   4      120.75      112.13     30.39 o 
 -24   0   4      174.05      135.13     18.78 o 
 -22   0   4        9.44        3.26     20.19 o 
 -20   0   4     2796.25     2910.72     37.04 o 
 -18   0   4     6788.31     6401.74     53.84 o 
 -16   0   4      189.69      150.15     21.26 o 
 -14   0   4      251.43      248.93     21.46 o 
 -12   0   4    14849.71    14633.56     85.75 o 
 -10   0   4    41064.71    44484.90    547.08 o 
  -8   0   4     3354.73     4508.48     46.75 o 
  -6   0   4        1.02       21.51     11.23 o 
  -2   0   4     7285.70     8234.96     58.81 o 
   0   0   4     3020.12     3020.86     83.32 o 
   2   0   4     2634.68     2805.38     26.47 o 
   6   0   4     9245.90     8643.79     96.71 o 
   8   0   4    15562.98    16597.79     62.18 o 
  10   0   4     5115.82     5096.34     39.15 o 
  12   0   4      411.42      443.31     30.61 o 
  14   0   4     5006.94     4813.84     92.63 o 
  16   0   4     3341.19     3651.21     45.50 o 
  18   0   4     1274.41     1305.20     41.58 o 
  20   0   4      304.49      247.09     28.54 o 
  22   0   4        2.81        2.18     16.99 o 
  24   0   4      923.35      950.17     46.97 o 
 -27   1   4       41.89       33.97     22.97 o 
 -25   1   4     1075.03     1059.48     36.13 o 
 -23   1   4     1654.35     1687.12     28.53 o 
 -21   1   4      191.97      171.27     15.71 o 
 -19   1   4      605.18      607.51     16.83 o 
 -15   1   4     5465.46     5629.71     71.84 o 
 -13   1   4     1257.43     1165.54     15.56 o 
 -11   1   4       71.48       76.11      6.55 o 
  -9   1   4       95.33      136.37      7.08 o 
  -7   1   4     4861.15     5343.79     54.66 o 
  -5   1   4     9904.96    10859.59    189.32 o 
  -3   1   4     9187.90    10084.04    120.11 o 
  -1   1   4      329.22      372.96      6.85 o 
   1   1   4    32223.88    32111.75    692.05 o 
   3   1   4     1653.56     1853.28     26.78 o 
   5   1   4     2011.36     1994.59     44.00 o 
   7   1   4     1376.34     1479.69     54.07 o 
   9   1   4     2849.37     2996.58     59.97 o 
  11   1   4    17425.94    17923.67    226.85 o 
  13   1   4     2806.70     2838.17     28.95 o 
  15   1   4      834.19      786.77     19.39 o 
  17   1   4       28.27       11.75     20.20 o 
  19   1   4      573.97      561.61     25.28 o 
  21   1   4      833.46      752.65     23.45 o 
  23   1   4      171.25      189.06     22.72 o 
 -26   2   4        0.53       15.11     23.02 o 
 -24   2   4      231.28      217.42     20.29 o 
 -20   2   4      675.88      633.91     37.86 o 
 -18   2   4       33.14       25.25     16.70 o 
 -16   2   4        0.00        1.06      1.64 o 
 -14   2   4       25.92       18.05      7.16 o 
 -12   2   4     1249.50     1293.85     20.12 o 
 -10   2   4      196.96      204.55      8.18 o 
  -8   2   4      483.39      511.61     13.11 o 
  -6   2   4     1600.83     1954.01     45.75 o 
  -2   2   4      408.07      365.53     12.14 o 
   0   2   4     3327.43     3623.52     30.43 o 
   2   2   4     1668.07     1878.16     27.14 o 
   4   2   4     8142.05     8774.08    258.45 o 
   6   2   4     5240.55     5564.44    191.44 o 
   8   2   4      213.52      173.17     13.62 o 
  10   2   4     2288.08     2386.04     31.16 o 
  12   2   4       37.93       29.30      9.50 o 
  14   2   4      819.76      753.40     18.49 o 
  16   2   4      214.72      239.42     14.50 o 
  18   2   4       48.01       45.07     12.57 o 
  20   2   4        0.47       15.49     13.35 o 
  22   2   4       16.85       20.28     21.37 o 
 -25   3   4       44.72       17.04     23.09 o 
 -23   3   4      701.45      803.11     33.24 o 
 -21   3   4       37.30       50.24     20.50 o 
 -19   3   4      613.10      510.06     32.42 o 
 -17   3   4      363.61      359.97     18.67 o 
 -15   3   4     1580.96     1499.37     25.74 o 
 -13   3   4     2424.20     2652.43     42.78 o 
 -11   3   4      305.19      314.37     24.81 o 
  -9   3   4      749.18      752.92     22.38 o 
  -5   3   4       38.32       44.63      6.57 o 
  -3   3   4      374.98      386.19     10.92 o 
  -1   3   4     1859.49     2032.14     36.13 o 
   1   3   4     2022.94     1904.23     16.37 o 
   3   3   4     3489.73     3578.87     36.78 o 
   5   3   4      303.29      306.47     10.62 o 
   7   3   4      960.46     1031.63     33.47 o 
   9   3   4      487.75      451.24     19.55 o 
  11   3   4    10274.92    11521.63    794.82 o 
  13   3   4       23.69       31.40     22.27 o 
  15   3   4        0.89        0.00      4.69 o 
  17   3   4        0.16        0.87     17.02 o 
  19   3   4      317.03      346.01     22.56 o 
  21   3   4      422.71      436.62     25.07 o 
 -24   4   4        1.19        0.00     23.81 o 
 -22   4   4      119.25       90.30     25.19 o 
 -20   4   4     1822.91     1920.17     44.20 o 
 -18   4   4     1204.61     1322.80     29.07 o 
 -16   4   4      121.14      103.76     16.10 o 
 -14   4   4     1247.17     1312.34     22.94 o 
 -12   4   4     1618.57     1923.80     25.19 o 
 -10   4   4     2719.45     2979.70     28.15 o 
  -8   4   4      275.91      274.62     13.06 o 
  -6   4   4      558.04      608.82     15.18 o 
  -4   4   4      729.49      637.62     24.33 o 
  -2   4   4     8525.45     8658.15     91.65 o 
   0   4   4      678.65      536.11     12.29 o 
   2   4   4      353.88      349.48     13.59 o 
   4   4   4      841.21      902.62     13.55 o 
   6   4   4     3723.02     4238.33    112.83 o 
   8   4   4     2706.62     2868.44     95.12 o 
  10   4   4      255.94      212.04     14.61 o 
  12   4   4      335.48      292.85     21.51 o 
  14   4   4     1254.41     1371.58    106.34 o 
  16   4   4     1534.32     1717.31    136.60 o 
  18   4   4      294.88      312.61     22.80 o 
  20   4   4      273.96      274.56     37.56 o 
 -21   5   4       14.84       13.74     24.01 o 
 -19   5   4       74.45       74.91     19.59 o 
 -17   5   4      395.81      411.28     26.20 o 
 -15   5   4     1222.14     1363.95     42.87 o 
 -13   5   4     1339.83     1511.77     29.54 o 
 -11   5   4      279.80      252.30     14.04 o 
  -9   5   4      291.06      317.54     14.26 o 
  -7   5   4      591.29      553.18     13.98 o 
  -5   5   4     1553.15     1547.20     20.87 o 
  -1   5   4      255.20      268.82     24.51 o 
   1   5   4     3826.92     4240.34     75.21 o 
   3   5   4     1499.20     1415.65     43.13 o 
   5   5   4        9.17        0.00      3.64 o 
   7   5   4       18.14       13.12     12.89 o 
   9   5   4      461.49      437.00     19.53 o 
  11   5   4     1391.03     1664.68     56.87 o 
  13   5   4      126.39      111.68     19.21 o 
  15   5   4      250.44      281.66     26.30 o 
  17   5   4      235.67      244.85     27.43 o 
 -18   6   4      167.18      190.09     20.50 o 
 -16   6   4        2.62        0.04      2.28 o 
 -14   6   4      339.37      342.08     17.28 o 
 -12   6   4        1.40        3.59      6.14 o 
 -10   6   4       92.19       89.50     15.36 o 
  -8   6   4      652.05      686.66     23.53 o 
  -6   6   4      191.52      154.40     20.07 o 
  -4   6   4        5.99        1.92     20.48 o 
  -2   6   4       96.72      152.65     16.32 o 
   2   6   4      187.02      124.96     44.67 o 
   4   6   4      309.53      299.37     22.80 o 
   6   6   4      732.32      804.39     32.80 o 
   8   6   4        7.89       25.56     23.61 o 
  10   6   4      198.41      198.30     21.93 o 
  12   6   4       11.52       15.90     14.08 o 
  14   6   4       48.75       50.07     18.69 o 
 -13   7   4        8.59       44.31     23.04 o 
 -11   7   4       26.37        6.79     13.51 o 
  -9   7   4      112.48      111.20     20.75 o 
  -7   7   4       99.63      142.67     20.31 o 
  -5   7   4      188.32      170.92     22.95 o 
   1   7   4      383.27      465.94     40.74 o 
   3   7   4      287.06      299.49     26.70 o 
   5   7   4       61.09       61.45     25.05 o 
   7   7   4        0.05        2.23     38.95 o 
   9   7   4        4.21        5.21     30.31 o 
 -27   1   5      396.75      396.40     21.67 o 
 -25   1   5      130.42      125.08     17.21 o 
 -23   1   5      506.04      476.41     28.89 o 
 -21   1   5       40.91       46.82     15.71 o 
 -19   1   5      439.02      389.66     14.74 o 
 -17   1   5      588.67      555.59     15.13 o 
 -15   1   5        0.79       43.13     29.58 o 
 -13   1   5     1635.86     1640.42     15.53 o 
  -9   1   5     8366.67     9219.92    113.33 o 
  -7   1   5     7682.40     7653.88    129.40 o 
  -5   1   5      986.15     1367.07     23.84 o 
  -3   1   5    35035.90    36097.76    761.13 o 
   1   1   5       78.63      106.52      9.06 o 
   3   1   5     3251.41     2822.72     34.22 o 
   5   1   5     2884.56     2992.84     47.93 o 
   7   1   5      630.49      558.04     12.57 o 
   9   1   5      268.24      349.17     21.50 o 
  11   1   5     6803.46     6713.54     91.06 o 
  13   1   5      783.80      739.07     18.57 o 
  15   1   5      122.32      106.80     13.45 o 
  17   1   5      161.27      141.08     15.40 o 
  19   1   5     1051.11     1068.67     33.75 o 
  21   1   5        0.67        0.97      6.38 o 
  23   1   5      150.63      128.91     18.53 o 
 -26   2   5      469.81      491.67     24.50 o 
 -24   2   5      287.58      289.38     34.30 o 
 -22   2   5        9.88        0.00      4.78 o 
 -20   2   5     1197.80     1219.09     41.73 o 
 -18   2   5     1376.56     1313.02     58.02 o 
 -16   2   5     7002.91     7365.52     83.27 o 
 -14   2   5      353.49      374.88     11.44 o 
 -12   2   5     2351.15     2277.97     45.48 o 
 -10   2   5      729.83      649.43     10.34 o 
  -8   2   5      165.89      207.57      5.97 o 
  -6   2   5     1782.72     2068.21     23.62 o 
  -4   2   5    35928.94    38220.68    781.36 o 
  -2   2   5    20754.40    18647.49    500.17 o 
   0   2   5     4873.66     6006.37     70.17 o 
   2   2   5     8730.74     9028.46    222.87 o 
   4   2   5    10713.44    12561.67    288.34 o 
   6   2   5    16028.89    15418.46    532.56 o 
   8   2   5     8086.85     8059.99    232.91 o 
  10   2   5      148.64      128.99      9.28 o 
  12   2   5       15.90        4.00     10.60 o 
  14   2   5      137.31      102.41     11.70 o 
  16   2   5     3097.25     3390.84     53.31 o 
  18   2   5      465.94      452.09     25.58 o 
  20   2   5      140.00      110.55     15.16 o 
  22   2   5      506.48      466.93     24.75 o 
 -25   3   5      152.08      144.43     25.71 o 
 -23   3   5     1505.96     1608.42     40.85 o 
 -21   3   5      374.71      308.66     24.50 o 
 -19   3   5        0.95        0.55      7.42 o 
 -17   3   5       30.75       31.57     14.39 o 
 -15   3   5       26.90       46.50     15.60 o 
 -13   3   5        4.84        0.29      4.52 o 
 -11   3   5      264.35      248.19     14.48 o 
  -9   3   5     8235.07     9007.94    198.62 o 
  -7   3   5     5053.74     5062.57     75.52 o 
  -5   3   5       30.47       21.94      6.30 o 
  -3   3   5     2232.33     2128.48     47.16 o 
  -1   3   5     2679.32     2695.35     22.94 o 
   1   3   5    12673.33    13210.11    163.75 o 
   3   3   5    11718.02    11780.85    365.35 o 
   5   3   5       67.79       35.88      8.65 o 
   7   3   5     3201.37     3391.93    131.12 o 
   9   3   5       21.20       11.37     14.45 o 
  11   3   5     3453.76     3737.99    301.25 o 
  13   3   5      323.53      295.16     18.63 o 
  15   3   5       98.78       72.36     16.58 o 
  19   3   5      291.51      250.80     24.71 o 
  21   3   5       62.22       43.80     20.09 o 
 -24   4   5        4.85        4.77     34.59 o 
 -22   4   5      183.82      179.40     26.58 o 
 -20   4   5        0.42        0.00     16.78 o 
 -18   4   5        5.87        2.73     19.56 o 
 -16   4   5       51.49       53.84     15.59 o 
 -14   4   5      226.65      221.54     15.34 o 
 -12   4   5      122.08      162.83     27.34 o 
 -10   4   5     2331.72     2474.10     57.42 o 
  -8   4   5     1526.87     1554.17     20.34 o 
  -6   4   5      184.11      176.45     10.55 o 
  -4   4   5       90.18       42.91     11.11 o 
  -2   4   5     3925.28     4006.82     58.37 o 
   0   4   5     1417.05     1267.75     37.66 o 
   2   4   5     1000.13      951.98     15.40 o 
   4   4   5      852.77      758.54     12.90 o 
   6   4   5      446.62      445.59     16.75 o 
   8   4   5       16.92       35.34     11.27 o 
  10   4   5      132.38      116.20     17.90 o 
  12   4   5      252.12      263.67     53.40 o 
  14   4   5        1.61       15.82     19.84 o 
  16   4   5      186.57      184.26     20.40 o 
  18   4   5       22.04       19.92     19.13 o 
  20   4   5       86.67       98.05     21.87 o 
 -21   5   5       54.17       48.02     20.67 o 
 -19   5   5       40.92       56.50     17.25 o 
 -17   5   5      177.71      185.93     22.62 o 
 -15   5   5      185.90      177.15     17.46 o 
 -13   5   5        0.32        0.49      6.34 o 
 -11   5   5      579.16      530.79     19.59 o 
  -9   5   5       67.87       57.37     11.58 o 
  -7   5   5      693.26      692.31     22.22 o 
  -5   5   5      261.64      252.83     14.07 o 
  -3   5   5      159.29       96.61     11.85 o 
   1   5   5      976.46     1007.24     23.96 o 
   3   5   5      281.16      208.62     17.76 o 
   5   5   5      168.82      123.20     13.78 o 
   7   5   5      159.93      110.18     12.87 o 
   9   5   5      390.98      389.18     19.29 o 
  11   5   5      170.99      168.19     18.81 o 
  13   5   5        0.22        0.00     10.63 o 
  15   5   5       55.90       62.27     23.34 o 
  17   5   5       22.21       34.58     21.53 o 
 -18   6   5      172.26      183.01     19.79 o 
 -16   6   5       27.59       33.49     16.07 o 
 -14   6   5       92.22       67.78     14.57 o 
 -12   6   5      644.44      614.73     19.01 o 
 -10   6   5      330.61      316.04     17.43 o 
  -8   6   5       31.53       27.20     15.66 o 
  -6   6   5      142.04      141.60     19.06 o 
  -4   6   5      820.10      838.27     22.34 o 
  -2   6   5     3271.19     3554.52     64.52 o 
   2   6   5      127.12       52.40     18.52 o 
   4   6   5      125.52      147.67     23.22 o 
   6   6   5     1859.79     2182.47     55.99 o 
   8   6   5      564.27      609.63     75.64 o 
  10   6   5      192.81      198.93     21.73 o 
  12   6   5        3.00        0.00     11.07 o 
  14   6   5      293.48      297.00     21.89 o 
 -13   7   5       15.54       31.89     25.43 o 
 -11   7   5       30.14        9.56     16.28 o 
  -9   7   5      319.38      317.55     31.28 o 
  -7   7   5      690.96      727.50     24.53 o 
  -5   7   5        2.82       12.32     29.09 o 
   1   7   5     2323.99     2926.01     73.08 o 
   3   7   5      736.16      776.36     31.60 o 
   5   7   5        0.27       23.41     34.25 o 
   7   7   5      314.57      364.49     32.47 o 
   9   7   5      135.76      110.66     30.33 o 
 -26   0   6       17.19        7.01     37.35 o 
 -24   0   6      156.56      141.63     18.81 o 
 -22   0   6     6236.52     6257.46     52.99 o 
 -20   0   6     3638.55     3955.92     40.19 o 
 -18   0   6      161.58      163.63     22.65 o 
 -16   0   6     3047.53     2905.34     46.94 o 
 -14   0   6     4656.60     5253.68     57.49 o 
 -12   0   6    21403.84    23066.82    109.08 o 
 -10   0   6    14748.25    16455.42     91.94 o 
  -8   0   6     1092.28     1119.51     67.45 o 
  -6   0   6    21462.28    22838.80    430.95 o 
  -4   0   6     1789.99     2360.06     23.83 o 
  -2   0   6   177504.23   188600.64    865.70 o 
   0   0   6     7063.53     6410.52     27.23 o 
   2   0   6     3662.38     3927.51     85.92 o 
   4   0   6     5234.19     5280.46     45.08 o 
   6   0   6      252.88      235.62     17.29 o 
   8   0   6      324.43      291.61     20.30 o 
  10   0   6     4033.03     3924.05     52.17 o 
  12   0   6    12115.71    12375.65     95.51 o 
  14   0   6     6284.52     6487.98     74.74 o 
  16   0   6      622.77      700.11     33.00 o 
  18   0   6      484.52      539.79     31.54 o 
  20   0   6      682.37      627.93     38.04 o 
  22   0   6     1001.19      871.30     44.85 o 
 -27   1   6       49.01       14.13     16.59 o 
 -25   1   6      483.68      495.50     23.14 o 
 -23   1   6        0.74       21.58     16.94 o 
 -21   1   6     1092.24     1026.72     26.07 o 
 -19   1   6      184.67      170.82     13.14 o 
 -17   1   6     3532.16     3648.80     28.35 o 
 -15   1   6    12706.69    12759.74    128.07 o 
 -13   1   6        3.60        9.46      7.86 o 
 -11   1   6     2926.86     2928.28     47.65 o 
  -9   1   6     2525.75     2746.44     56.19 o 
  -7   1   6     3213.43     3130.34     70.43 o 
  -5   1   6       23.34        9.15      6.30 o 
  -3   1   6     5704.12     6102.15    106.21 o 
  -1   1   6    22133.23    21963.14     58.82 o 
   1   1   6     1198.79     1151.51     23.98 o 
   3   1   6     1689.93     1471.63     38.26 o 
   5   1   6     4754.24     4751.29     52.37 o 
   7   1   6     2630.57     2799.26     41.48 o 
   9   1   6    10728.32    11090.21    194.14 o 
  11   1   6        0.83       23.87     11.52 o 
  13   1   6      412.79      358.38     20.12 o 
  15   1   6      948.49      909.99     21.50 o 
  17   1   6      746.91      659.47     21.15 o 
  19   1   6     2180.76     2463.28     41.77 o 
  21   1   6      202.38      174.61     18.55 o 
  23   1   6      161.08      131.43     19.49 o 
 -26   2   6       18.86       15.42     18.48 o 
 -24   2   6       21.98       43.00     30.58 o 
 -22   2   6      126.98       80.06     29.42 o 
 -20   2   6        6.87        0.00      5.59 o 
 -18   2   6       18.33       27.91     14.60 o 
 -16   2   6     2334.74     2524.37     26.61 o 
 -14   2   6      317.57      328.39     13.54 o 
 -12   2   6      413.78      371.07     11.48 o 
 -10   2   6      945.04      827.71     12.07 o 
  -8   2   6       21.80       16.81      4.04 o 
  -6   2   6      198.80      230.34      7.07 o 
  -4   2   6     4856.97     5466.25    104.39 o 
  -2   2   6     1349.66     1567.77     24.35 o 
   0   2   6        6.06        8.24      7.30 o 
   2   2   6     2931.85     3255.54     56.73 o 
   4   2   6     3430.70     3435.22    107.18 o 
   6   2   6     4233.55     4438.69     99.25 o 
   8   2   6      171.38      164.04     10.84 o 
  10   2   6     1323.30     1372.59     49.23 o 
  12   2   6        4.63        0.00      6.20 o 
  14   2   6      703.00      709.61     17.80 o 
  16   2   6       35.35       45.71     12.28 o 
  18   2   6       50.38       58.26     13.41 o 
  20   2   6       11.35        0.00      9.87 o 
  22   2   6        0.07        0.00     12.57 o 
 -25   3   6      282.29      281.81     27.60 o 
 -23   3   6      731.43      771.99     58.34 o 
 -21   3   6       95.34       77.13     21.15 o 
 -19   3   6       41.95       38.74     15.39 o 
 -17   3   6      510.36      448.62     19.08 o 
 -15   3   6     2947.71     3225.34     33.69 o 
 -13   3   6      257.00      261.58     16.42 o 
 -11   3   6        0.48        3.87      8.66 o 
  -9   3   6       38.13       56.57      9.23 o 
  -7   3   6      199.05      203.12      8.72 o 
  -5   3   6     1285.10     1581.02     31.71 o 
  -3   3   6      302.85      252.82      9.38 o 
  -1   3   6        6.49        1.35      4.87 o 
   1   3   6     3132.06     3342.19     60.16 o 
   3   3   6      139.34      140.01     11.06 o 
   5   3   6      589.74      579.59     27.55 o 
   7   3   6       14.91       13.29      9.80 o 
   9   3   6     1770.62     1893.70    135.52 o 
  11   3   6     1362.96     1578.99     81.65 o 
  13   3   6       17.50        7.19      9.95 o 
  15   3   6       12.29        0.00      7.40 o 
  17   3   6       12.40       15.94     20.60 o 
  19   3   6      598.46      647.23     27.31 o 
  21   3   6       24.10       22.12     20.33 o 
 -22   4   6     1245.90     1264.06     40.23 o 
 -20   4   6      877.96      789.88     27.12 o 
 -18   4   6      118.62      100.70     19.88 o 
 -16   4   6      246.32      224.35     16.00 o 
 -14   4   6        1.11        1.59      3.50 o 
 -12   4   6    10091.92    11733.37    194.91 o 
 -10   4   6     5760.33     6238.65     47.70 o 
  -8   4   6        9.88        4.25     10.22 o 
  -6   4   6      822.14      830.97     13.60 o 
  -4   4   6      541.80      458.25     20.36 o 
  -2   4   6     8105.44     7703.43    134.69 o 
   0   4   6     1736.99     1524.36     37.66 o 
   2   4   6      440.42      351.85     10.24 o 
   4   4   6     1474.22     1582.70     22.09 o 
   6   4   6      751.69      683.96     26.47 o 
   8   4   6       40.12       16.99     14.47 o 
  10   4   6        0.94        0.00      1.73 o 
  12   4   6      685.79      717.54     43.47 o 
  14   4   6     1308.76     1495.85     41.18 o 
  16   4   6      359.13      335.56     35.27 o 
  18   4   6      178.25      181.46     24.41 o 
 -21   5   6       51.97       22.73     20.08 o 
 -19   5   6       61.79       49.65     17.23 o 
 -17   5   6     1968.75     2459.44     80.68 o 
 -15   5   6     1176.33     1401.75     31.24 o 
 -13   5   6      141.94      148.77     14.62 o 
 -11   5   6     3060.30     3381.22     38.45 o 
  -9   5   6      527.49      567.11     22.56 o 
  -7   5   6     6153.57     6491.50    158.98 o 
  -5   5   6     6756.08     7868.08    159.38 o 
  -1   5   6      134.30       75.95     16.46 o 
   1   5   6        0.56       16.51     19.15 o 
   3   5   6      568.38      509.37     21.10 o 
   5   5   6      526.58      431.48     16.91 o 
   7   5   6      204.84      192.54     13.86 o 
   9   5   6      544.33      556.07     21.85 o 
  11   5   6      463.09      407.70     21.42 o 
  13   5   6      700.44      864.96     48.50 o 
  15   5   6       12.99        4.37     19.07 o 
  17   5   6      729.59      842.20     30.80 o 
 -18   6   6       24.87       38.01     20.38 o 
 -16   6   6      232.58      210.12     21.11 o 
 -14   6   6        0.73       12.62     21.87 o 
 -12   6   6      469.62      466.43     18.60 o 
 -10   6   6      631.05      639.13     24.10 o 
  -8   6   6       90.32       63.76     16.30 o 
  -6   6   6      666.41      641.80     30.68 o 
  -4   6   6       70.41       55.28     15.85 o 
  -2   6   6       14.83       28.49     18.52 o 
   0   6   6      212.60      120.70     23.66 o 
   2   6   6      188.10      129.31     22.59 o 
   4   6   6       10.94       34.65     21.29 o 
   6   6   6       28.92       58.28     22.71 o 
   8   6   6        2.39       12.67     24.39 o 
  10   6   6       22.46       20.31     20.74 o 
  12   6   6       91.36       88.59     23.49 o 
  14   6   6      194.84      227.78     28.66 o 
 -13   7   6       68.13       67.53     25.59 o 
 -11   7   6       28.74       41.83     25.28 o 
  -9   7   6      233.92      232.22     22.19 o 
  -7   7   6        5.77       21.19     18.42 o 
  -5   7   6        0.03        0.00     31.28 o 
  -1   7   6      230.42      186.99     25.61 o 
   1   7   6      489.81      712.61     48.34 o 
   3   7   6       41.69        5.39     29.64 o 
   5   7   6       39.76       52.47     25.21 o 
   7   7   6       69.29       80.74     28.59 o 
   9   7   6       19.52       75.94     31.02 o 
 -27   1   7       78.80       52.17     20.76 o 
 -25   1   7      688.29      681.90     21.77 o 
 -23   1   7     1303.92     1286.16     29.77 o 
 -21   1   7      210.47      194.43     18.16 o 
 -19   1   7      193.58      157.02     13.54 o 
 -17   1   7     1289.81     1189.84     18.57 o 
 -15   1   7     5773.90     5657.06     78.38 o 
 -13   1   7       28.36       31.61     10.77 o 
 -11   1   7        7.78        8.35      8.80 o 
  -9   1   7     2830.87     2836.17     70.43 o 
  -7   1   7     2440.33     3225.37     42.50 o 
  -5   1   7      163.49      115.49      6.17 o 
  -3   1   7     2458.10     2373.06     48.81 o 
  -1   1   7    16636.01    17205.93    132.60 o 
   1   1   7     2537.31     2339.02     52.72 o 
   3   1   7     2648.59     2597.72     56.19 o 
   5   1   7       58.78       94.86      7.49 o 
   7   1   7       91.02       66.34      7.99 o 
   9   1   7     4319.32     4445.40     57.45 o 
  11   1   7     4861.40     5130.76     60.85 o 
  13   1   7      525.34      452.21     20.35 o 
  15   1   7       69.87       44.70     16.09 o 
  17   1   7        2.99        1.77      9.71 o 
  19   1   7      482.79      474.76     26.53 o 
  21   1   7       13.06        3.66     19.95 o 
 -26   2   7      126.45       94.53     32.46 o 
 -24   2   7     1604.80     1669.05     54.96 o 
 -22   2   7      493.68      465.33     38.20 o 
 -20   2   7     4880.39     4900.55     77.03 o 
 -18   2   7     4335.35     4260.67    105.95 o 
 -16   2   7       17.65       35.18     18.99 o 
 -14   2   7      795.08      790.03     22.63 o 
 -12   2   7        2.26        8.26      7.30 o 
 -10   2   7       87.65       61.74      6.34 o 
  -8   2   7     8894.62    10560.60    202.68 o 
  -6   2   7    13324.20    14272.76    211.22 o 
  -4   2   7     7858.27     7273.39    139.09 o 
  -2   2   7      965.20     1223.52     13.70 o 
   0   2   7     9166.82     9107.23     89.91 o 
   2   2   7     2140.37     2529.58     47.84 o 
   4   2   7    16383.02    17244.45    276.76 o 
   6   2   7    26907.18    28374.75    913.38 o 
   8   2   7      990.96      969.88     30.76 o 
  10   2   7     7422.97     7788.74    129.55 o 
  12   2   7      141.23      125.72     11.79 o 
  14   2   7     4316.01     4835.63    103.94 o 
  16   2   7     2103.62     2408.59     70.91 o 
  18   2   7       93.57       65.21     14.22 o 
  20   2   7        2.03        0.00      1.25 o 
 -25   3   7     1589.80     1525.06     41.63 o 
 -23   3   7      967.56      956.71     57.80 o 
 -21   3   7      390.43      386.59     25.70 o 
 -19   3   7      752.43      684.84     22.62 o 
 -17   3   7       13.14       10.46     13.37 o 
 -15   3   7     3557.50     3828.73     42.64 o 
 -13   3   7     2088.40     2171.24     37.40 o 
 -11   3   7     3563.80     3867.07     40.39 o 
  -9   3   7      544.47      620.63     13.46 o 
  -7   3   7      268.10      261.32      9.74 o 
  -5   3   7      150.66      138.08      6.97 o 
  -1   3   7    11871.29    12208.65    230.97 o 
   1   3   7    13777.01    13643.49     71.37 o 
   3   3   7      156.02      187.76      9.20 o 
   5   3   7     6640.69     7518.56    316.66 o 
   7   3   7      490.46      479.48     22.69 o 
   9   3   7     4051.64     4492.29    172.41 o 
  11   3   7     4022.43     4448.40    130.99 o 
  13   3   7      102.92       71.04     17.61 o 
  15   3   7       97.07       84.42     16.86 o 
  17   3   7       53.68       57.36     17.65 o 
  19   3   7      773.56      893.17     39.05 o 
 -22   4   7        2.00        4.74     14.44 o 
 -20   4   7      228.03      204.48     27.98 o 
 -18   4   7        2.38        0.00     15.24 o 
 -16   4   7      186.58      144.42     15.15 o 
 -14   4   7      793.58      860.64     31.56 o 
 -10   4   7      219.29      224.35     13.34 o 
  -8   4   7      835.57      804.67     22.90 o 
  -6   4   7      684.76      644.26     31.09 o 
  -4   4   7     2863.76     2946.26     54.26 o 
  -2   4   7      398.74      399.04     16.47 o 
   0   4   7      633.99      598.85     34.01 o 
   2   4   7      800.62      696.77     14.94 o 
   4   4   7      676.28      684.63     16.31 o 
   6   4   7        8.61        1.33      9.86 o 
   8   4   7        5.27        5.20     14.55 o 
  10   4   7       62.61       55.16     16.71 o 
  12   4   7      230.71      261.41     23.80 o 
  14   4   7       12.78       10.74     16.72 o 
  16   4   7      624.51      724.51     27.36 o 
  18   4   7       11.87       32.83     24.24 o 
 -21   5   7        3.04        0.00     20.17 o 
 -19   5   7       22.51       29.90     18.63 o 
 -17   5   7      349.09      379.52     19.13 o 
 -15   5   7      210.49      204.08     15.33 o 
 -13   5   7       64.05       94.05     14.60 o 
 -11   5   7       16.39       26.84     13.39 o 
  -9   5   7     1378.84     1462.13     38.70 o 
  -7   5   7     1652.41     1712.09     27.29 o 
  -5   5   7      602.32      603.89     27.08 o 
  -3   5   7      146.92       95.48     18.20 o 
  -1   5   7       47.40       39.52     19.49 o 
   1   5   7       22.60       23.83     16.69 o 
   3   5   7        7.38       19.86     17.47 o 
   5   5   7      156.14      110.79     13.76 o 
   7   5   7        2.15        0.00      7.19 o 
   9   5   7      291.18      271.80     16.23 o 
  11   5   7       17.54        5.80     17.86 o 
  13   5   7       18.33       30.74     17.00 o 
  15   5   7        1.90        1.74     16.85 o 
 -18   6   7      225.10      261.23     23.37 o 
 -16   6   7        5.05        4.00      6.61 o 
 -14   6   7       81.50       82.58     15.58 o 
 -12   6   7      689.29      675.16     27.07 o 
 -10   6   7      220.93      230.23     17.38 o 
  -8   6   7       94.52       96.94     15.47 o 
  -6   6   7      262.09      229.03     16.12 o 
  -4   6   7     1309.75     1338.36     43.10 o 
  -2   6   7      992.54      904.19     31.08 o 
   0   6   7      331.10      280.75     23.08 o 
   2   6   7      115.26       81.97     46.27 o 
   4   6   7      897.67      970.99     52.81 o 
   6   6   7      955.54      992.07     67.39 o 
   8   6   7        0.27        0.00     26.93 o 
  10   6   7      339.48      350.22     25.15 o 
  12   6   7      164.50      138.64     24.23 o 
 -13   7   7      134.21      128.32     21.54 o 
 -11   7   7      116.31      134.24     27.74 o 
  -9   7   7      110.68       98.88     26.44 o 
  -7   7   7      104.62       59.66     22.12 o 
  -3   7   7       45.98        5.59     20.92 o 
  -1   7   7      554.84      572.37     29.77 o 
   1   7   7     1790.24     2029.15    114.41 o 
   3   7   7        0.39        0.00     25.51 o 
   5   7   7      354.43      303.07     30.33 o 
   7   7   7       23.31       26.51     28.22 o 
 -28   0   8      973.02     1076.25     47.77 o 
 -26   0   8       34.16        6.01     53.49 o 
 -24   0   8      294.85      285.09     29.82 o 
 -22   0   8     1954.28     2032.65     48.74 o 
 -20   0   8      171.40      182.12     25.30 o 
 -18   0   8     1302.67     1441.50     38.52 o 
 -16   0   8       49.30       33.05     19.34 o 
 -14   0   8     8336.14     8682.80     73.69 o 
 -12   0   8    27508.43    30431.88    133.18 o 
 -10   0   8       15.92       28.49     12.44 o 
  -8   0   8    29105.36    29892.68    105.23 o 
  -6   0   8    11417.70    13768.42    127.35 o 
  -4   0   8    12801.98    12914.84    138.13 o 
  -2   0   8    27869.22    29191.82    390.19 o 
   0   0   8     5328.38     5944.16     39.54 o 
   2   0   8      147.60      193.78      7.72 o 
   4   0   8     1988.17     2126.78     24.52 o 
   6   0   8     4897.17     4689.99     51.54 o 
   8   0   8     9988.19    10188.90     80.38 o 
  10   0   8     2330.23     2609.27     46.06 o 
  12   0   8     2670.15     2565.03     49.44 o 
  14   0   8       93.03       55.26     23.49 o 
  16   0   8     1028.33     1071.00     41.55 o 
  18   0   8      786.87      760.23     40.10 o 
  20   0   8     1141.76     1254.31     51.12 o 
  22   0   8     1981.29     2082.61     63.63 o 
 -27   1   8       15.43       18.19    223.25 o 
 -25   1   8      780.06      809.36     27.70 o 
 -23   1   8      122.06       79.76     17.83 o 
 -21   1   8      245.47      187.33     17.71 o 
 -19   1   8     3040.25     3103.33     44.58 o 
 -17   1   8     2756.21     2706.08     32.46 o 
 -15   1   8        0.86       25.50     17.27 o 
 -13   1   8      587.55      571.31     20.65 o 
 -11   1   8     2059.44     2392.59     56.60 o 
  -9   1   8     5871.61     5687.17     78.16 o 
  -7   1   8    26258.13    28678.56    484.08 o 
  -5   1   8      330.62      388.50     12.09 o 
  -3   1   8     2071.90     1716.46     28.78 o 
  -1   1   8     6744.43     6847.42     46.89 o 
   1   1   8    10619.66    10760.67    231.42 o 
   3   1   8     5969.04     6097.54    182.71 o 
   5   1   8     2095.22     2454.90     45.95 o 
   7   1   8      322.81      352.65     11.02 o 
   9   1   8      250.37      232.18     11.35 o 
  11   1   8      543.81      529.69     14.30 o 
  13   1   8      992.06     1011.12     24.52 o 
  15   1   8      410.02      381.11     18.38 o 
  17   1   8     1181.27     1234.94     26.14 o 
  19   1   8      589.86      553.32     24.53 o 
  21   1   8      126.63       98.01     18.12 o 
 -26   2   8       36.70       13.56     31.15 o 
 -24   2   8        0.30       13.57     30.14 o 
 -22   2   8      152.74       84.62     32.56 o 
 -20   2   8      332.75      306.54     35.50 o 
 -18   2   8      244.23      237.57     14.33 o 
 -16   2   8      326.94      302.08     19.79 o 
 -14   2   8     3699.50     4016.14     91.03 o 
 -12   2   8     1719.24     1746.86     44.38 o 
 -10   2   8      978.57     1150.39     19.84 o 
  -8   2   8      208.03      249.86     10.08 o 
  -6   2   8     2802.05     3194.11     54.66 o 
  -4   2   8      989.10     1077.09     24.14 o 
  -2   2   8     1755.18     1493.12     16.36 o 
   0   2   8     4951.51     5015.80     36.64 o 
   2   2   8      976.84     1017.44     22.62 o 
   4   2   8      410.45      532.96     14.77 o 
   6   2   8      357.59      314.55     13.39 o 
   8   2   8      127.24      112.39     10.94 o 
  10   2   8      857.71      930.74     20.01 o 
  12   2   8        2.70        8.32     15.07 o 
  14   2   8       79.23       89.02     12.88 o 
  16   2   8      140.94      123.48     16.13 o 
  18   2   8       51.88       28.12     15.71 o 
  20   2   8       27.75       21.63     16.79 o 
 -25   3   8      774.78      785.82     35.14 o 
 -23   3   8       12.51       18.43     30.06 o 
 -21   3   8        0.02        4.00      7.46 o 
 -19   3   8      222.70      195.01     17.64 o 
 -17   3   8      221.56      221.21     15.74 o 
 -15   3   8     2550.97     2730.95     33.39 o 
 -13   3   8      357.55      319.58     18.02 o 
 -11   3   8       34.97       41.93     12.07 o 
  -9   3   8     1595.01     1570.29     18.00 o 
  -7   3   8     3511.03     3851.60     68.64 o 
  -5   3   8       93.39      108.53      5.43 o 
  -3   3   8      799.66      795.97     13.64 o 
  -1   3   8     4508.71     4685.88     66.10 o 
   1   3   8     3028.04     2754.66     29.24 o 
   3   3   8       85.76       61.47      9.95 o 
   5   3   8     1039.18     1009.66     20.99 o 
   7   3   8      515.17      577.65     18.06 o 
   9   3   8      984.39     1034.53     36.15 o 
  11   3   8      434.86      430.68     32.33 o 
  13   3   8       59.96       57.26     15.27 o 
  15   3   8       81.69       65.65     17.01 o 
  17   3   8       31.24       30.44     17.66 o 
  19   3   8      275.70      282.34     28.70 o 
 -24   4   8        2.92        0.00     22.96 o 
 -22   4   8      970.76     1053.57     47.53 o 
 -20   4   8      390.35      301.90     21.63 o 
 -18   4   8      228.29      197.01     17.26 o 
 -16   4   8        3.28        0.00     11.76 o 
 -14   4   8     2030.62     2218.42     87.06 o 
 -12   4   8     7032.87     7972.32    158.41 o 
 -10   4   8        0.25        6.98     10.65 o 
  -8   4   8     1677.06     1757.86     35.94 o 
  -6   4   8       32.80        0.00     15.58 o 
  -4   4   8     8578.12     9721.49    397.35 o 
  -2   4   8     5684.64     5462.71    147.55 o 
   0   4   8      941.97      823.44     43.00 o 
   2   4   8      701.43      622.02     15.30 o 
   4   4   8      212.85      130.95     11.02 o 
   6   4   8     1605.05     1570.02     67.45 o 
   8   4   8      203.33      196.17     23.54 o 
  10   4   8       88.64       68.83     14.56 o 
  12   4   8     1792.30     2115.98    114.23 o 
  14   4   8      151.79      139.58     19.65 o 
  16   4   8       46.30       39.58     19.01 o 
  18   4   8        0.92        0.00      7.78 o 
 -21   5   8        6.34       17.13     24.00 o 
 -19   5   8      277.03      249.34     22.04 o 
 -17   5   8     1305.81     1523.41     29.29 o 
 -15   5   8       18.49       35.46     13.19 o 
 -13   5   8     1654.50     1777.23     44.69 o 
 -11   5   8      296.67      303.70     14.51 o 
  -9   5   8     5125.81     5775.33    222.69 o 
  -7   5   8     4097.94     4297.13     42.41 o 
  -5   5   8      566.85      440.81     16.33 o 
  -3   5   8     3426.66     3495.38    108.79 o 
  -1   5   8      624.72      443.54     54.69 o 
   1   5   8     1415.11     1359.28     42.25 o 
   3   5   8     1616.58     1521.76    105.72 o 
   5   5   8      119.37      118.81     28.76 o 
   7   5   8       94.40       75.11     12.68 o 
   9   5   8       56.86       49.47     16.15 o 
  11   5   8       19.22        1.32     18.55 o 
  13   5   8       18.81       11.34     17.63 o 
  15   5   8      439.43      490.96     26.74 o 
 -18   6   8        3.37       13.92     19.44 o 
 -16   6   8        6.22        0.11     11.27 o 
 -14   6   8      381.60      395.41     18.74 o 
 -12   6   8      143.55      171.75     18.71 o 
 -10   6   8       38.65       39.60     18.70 o 
  -8   6   8      584.19      645.21     19.00 o 
  -6   6   8       45.66       20.79     10.88 o 
  -4   6   8      705.04      687.04     22.66 o 
  -2   6   8     1147.30     1170.97     29.94 o 
   2   6   8       89.19      101.52     22.20 o 
   4   6   8       29.70       39.08     21.47 o 
   6   6   8       96.10      135.91     24.33 o 
   8   6   8       89.41       85.33     24.87 o 
  10   6   8       81.50       97.98     18.68 o 
  12   6   8       15.49       17.13     20.39 o 
 -13   7   8       29.76       33.85     20.51 o 
 -11   7   8       11.88        0.00     21.28 o 
  -9   7   8       15.86       24.12     36.47 o 
  -7   7   8       34.50       10.35     32.65 o 
  -3   7   8      121.00       73.42     23.29 o 
  -1   7   8      274.14      282.04     26.56 o 
   1   7   8        9.73       21.17     24.20 o 
   3   7   8       45.35       57.28     26.09 o 
   5   7   8       89.57       76.89     27.12 o 
   7   7   8        0.73        0.00     24.73 o 
 -27   1   9      926.02      924.82     45.37 o 
 -25   1   9      946.06      884.54     31.30 o 
 -23   1   9      120.53       88.15     17.55 o 
 -21   1   9      295.49      270.85     21.39 o 
 -19   1   9     1580.95     1590.71     29.05 o 
 -17   1   9     2180.80     2187.07    113.27 o 
 -15   1   9     1860.87     1803.58     58.06 o 
 -13   1   9     2588.49     2546.03     49.31 o 
 -11   1   9       21.35       10.73     12.97 o 
  -9   1   9        4.96        0.00      6.14 o 
  -7   1   9    12252.86    13404.27    328.28 o 
  -5   1   9    13758.29    15442.56    139.07 o 
  -3   1   9      470.34      452.89      8.17 o 
  -1   1   9     5867.01     5916.22     55.48 o 
   1   1   9    11668.40    11851.67    139.77 o 
   3   1   9        3.95        4.98     15.01 o 
   5   1   9      331.60      313.73     12.05 o 
   7   1   9     7375.13     7928.44     68.58 o 
   9   1   9     1913.79     1994.61     21.11 o 
  11   1   9      245.59      185.53     12.46 o 
  13   1   9      109.56       91.34     12.36 o 
  15   1   9       47.39       44.43     12.47 o 
  17   1   9      519.74      516.86     20.59 o 
  19   1   9     1090.17     1204.98     41.44 o 
  21   1   9        2.38        0.00     10.30 o 
 -26   2   9      441.23      359.70     38.82 o 
 -24   2   9        3.34       20.32     30.55 o 
 -22   2   9     4750.71     4843.31     80.49 o 
 -20   2   9     3876.56     3768.41     70.63 o 
 -18   2   9        0.18        0.00      7.31 o 
 -16   2   9     4041.18     4406.25    135.63 o 
 -14   2   9      868.45      865.57     16.52 o 
 -12   2   9     4571.18     4737.69    101.57 o 
 -10   2   9      450.65      437.80     21.74 o 
  -8   2   9     4411.39     5559.23     93.61 o 
  -4   2   9       93.86       87.36      7.91 o 
  -2   2   9      345.98      342.18     10.07 o 
   0   2   9       55.82       44.79      6.84 o 
   2   2   9     5882.72     6539.83    167.35 o 
   4   2   9    13192.32    13486.19    514.14 o 
   6   2   9     3070.26     2826.52     90.96 o 
   8   2   9     5202.24     5855.82    195.62 o 
  10   2   9      334.98      323.37     20.50 o 
  12   2   9     2201.42     2458.26     97.26 o 
  14   2   9     3046.68     3554.18    226.29 o 
  16   2   9      520.03      515.66     26.96 o 
  18   2   9      439.88      460.20     44.38 o 
  20   2   9        0.23        1.66     14.06 o 
 -25   3   9      960.47      885.62     35.98 o 
 -23   3   9      261.31      210.70     29.54 o 
 -21   3   9      762.35      680.34     28.13 o 
 -19   3   9      337.03      340.82     17.71 o 
 -17   3   9     2971.44     3156.36    164.27 o 
 -15   3   9     5114.60     5418.51    178.95 o 
 -13   3   9       12.17       12.78     10.49 o 
 -11   3   9      210.54      231.46     13.61 o 
  -9   3   9      622.67      642.17     14.64 o 
  -7   3   9     3207.95     3458.24     52.23 o 
  -5   3   9      822.88      726.65     20.82 o 
  -3   3   9      978.57      834.14     20.06 o 
  -1   3   9     3254.79     3257.74     48.83 o 
   1   3   9      225.60      239.98     12.59 o 
   3   3   9     1847.55     2068.40     36.52 o 
   5   3   9       47.13       16.71     10.15 o 
   7   3   9     1945.17     2075.99     59.30 o 
   9   3   9     4513.42     5161.96    189.58 o 
  11   3   9     1153.78     1173.65     49.36 o 
  13   3   9      538.65      572.63     27.79 o 
  15   3   9       37.68       44.26     20.99 o 
  17   3   9      998.95     1219.89    143.57 o 
  19   3   9      895.54     1106.14     62.39 o 
 -24   4   9       58.37       32.48     25.04 o 
 -22   4   9       62.70       51.35     20.13 o 
 -20   4   9      116.43      121.48     18.98 o 
 -18   4   9      196.59      189.36     16.81 o 
 -16   4   9        0.92        0.00     10.83 o 
 -14   4   9       16.86       36.25     13.95 o 
 -12   4   9     2561.68     3146.26     60.49 o 
 -10   4   9     1084.47     1049.88     26.91 o 
  -8   4   9       16.60        7.75     11.33 o 
  -6   4   9      650.23      653.68     17.66 o 
  -4   4   9       81.93      111.35     12.04 o 
  -2   4   9      965.89      857.58     27.42 o 
   0   4   9      928.18      865.66     43.93 o 
   2   4   9      193.40      166.88     18.26 o 
   4   4   9      438.54      402.55     15.41 o 
   6   4   9       28.10       37.33     11.10 o 
   8   4   9        0.20        0.00     13.90 o 
  10   4   9      207.10      188.67     16.77 o 
  12   4   9     1200.35     1442.15     89.20 o 
  14   4   9      178.88      175.70     20.32 o 
  16   4   9       36.20       35.93     19.31 o 
 -21   5   9       10.86       23.91     18.90 o 
 -19   5   9      190.70      139.18     19.90 o 
 -17   5   9      518.48      517.13     21.93 o 
 -15   5   9      211.61      223.71     20.67 o 
 -13   5   9        5.00       20.43     16.54 o 
 -11   5   9      179.79      187.43     15.59 o 
  -9   5   9      812.47      792.45     19.80 o 
  -7   5   9      651.41      598.05     17.14 o 
  -5   5   9       15.17        0.00     13.09 o 
  -3   5   9      555.92      478.25     26.36 o 
  -1   5   9      261.98      209.68     35.26 o 
   1   5   9      603.13      601.43     25.26 o 
   3   5   9      289.65      237.90     22.06 o 
   5   5   9       49.66       39.23     19.05 o 
   7   5   9      202.14      167.61     15.65 o 
   9   5   9      235.25      161.32     14.42 o 
  11   5   9       14.12        7.74     18.85 o 
  13   5   9       77.62       51.39     17.14 o 
  15   5   9       75.85       87.39     22.17 o 
 -18   6   9       11.71       33.51     18.82 o 
 -16   6   9      100.04       96.05     16.72 o 
 -14   6   9      460.09      484.29     22.65 o 
 -12   6   9     1718.70     2001.22    113.24 o 
 -10   6   9      206.06      189.33     20.34 o 
  -8   6   9       12.43        3.47     14.51 o 
  -6   6   9      259.52      188.80     18.64 o 
  -4   6   9      782.01      719.28     41.20 o 
  -2   6   9      142.66      105.15     20.70 o 
   0   6   9       72.62       22.86     22.38 o 
   2   6   9      272.36      294.43     25.62 o 
   4   6   9      439.42      434.89     57.35 o 
   6   6   9      351.97      321.26     28.90 o 
   8   6   9       61.12       45.84     21.12 o 
  10   6   9       11.00        1.10      7.63 o 
  12   6   9      764.64      967.62     30.32 o 
 -13   7   9        6.36        3.00      9.00 o 
 -11   7   9       22.64       15.45     26.68 o 
  -9   7   9      207.18      178.67     26.84 o 
  -7   7   9      151.89      101.18     32.18 o 
  -5   7   9        1.07        0.00     23.13 o 
  -1   7   9      846.68      843.49     35.59 o 
   1   7   9       64.01        8.61     20.04 o 
   3   7   9        4.94        0.09     16.80 o 
   5   7   9        5.44       43.71     36.93 o 
 -28   0  10      133.12      104.28     30.83 o 
 -26   0  10       73.48       48.99     25.31 o 
 -24   0  10      166.00       81.06     28.16 o 
 -22   0  10     2203.85     1897.12     48.02 o 
 -20   0  10     1893.31     1584.40     42.07 o 
 -18   0  10      123.64       70.43     21.47 o 
 -16   0  10      415.60      415.01     25.16 o 
 -14   0  10    11182.18    11442.13     92.37 o 
 -12   0  10     3554.74     3596.70     35.03 o 
 -10   0  10     7417.50     8121.94     45.14 o 
  -8   0  10     1472.41     1925.29     22.44 o 
  -6   0  10     8421.07     8724.43     51.95 o 
  -4   0  10    27527.93    32636.65    231.11 o 
  -2   0  10    19051.78    21020.88     95.64 o 
   2   0  10      935.93      818.35     20.84 o 
   4   0  10     2513.83     2248.47     27.41 o 
   6   0  10     5047.31     5569.05     43.28 o 
   8   0  10      170.47      133.48     20.36 o 
  10   0  10      241.73      231.53     24.57 o 
  14   0  10      406.69      332.96     30.69 o 
  16   0  10       63.62       37.87     25.80 o 
  18   0  10      102.48       28.79     29.77 o 
  20   0  10     1276.71     1328.54     53.87 o 
 -27   1  10      673.17      625.63     41.25 o 
 -25   1  10     1653.14     1630.04     34.67 o 
 -23   1  10        0.25        0.23      6.17 o 
 -21   1  10       44.76       17.11     24.84 o 
 -19   1  10      314.96      210.38     19.28 o 
 -17   1  10     1396.75     1415.77     67.24 o 
 -15   1  10      159.77      142.12     14.24 o 
 -13   1  10      387.80      370.50     19.46 o 
 -11   1  10     3246.30     3580.42     71.63 o 
  -9   1  10     9310.62     9832.04    203.99 o 
  -7   1  10     2630.63     3333.43     62.09 o 
  -5   1  10      308.45      222.32     10.09 o 
  -3   1  10     1065.88     1187.37     11.42 o 
  -1   1  10    13574.86    13488.51     87.95 o 
   1   1  10      858.24      730.50     11.45 o 
   3   1  10     1175.90     1265.86     24.86 o 
   5   1  10     1469.34     1499.36     23.50 o 
   7   1  10       22.11       15.46      8.86 o 
   9   1  10     5813.26     6103.10    103.71 o 
  11   1  10     1243.75     1341.51     20.95 o 
  13   1  10       44.07        9.27     13.00 o 
  15   1  10      289.79      242.57     14.93 o 
  17   1  10       85.26       91.16     16.66 o 
  19   1  10        9.14        2.76     10.37 o 
 -26   2  10      472.41      450.27     41.03 o 
 -24   2  10       77.81       57.81     31.56 o 
 -22   2  10      148.03      108.59     34.84 o 
 -20   2  10       49.12       28.07     20.32 o 
 -18   2  10      931.50      936.55     36.75 o 
 -16   2  10      859.15      834.33     18.96 o 
 -14   2  10        5.26       17.78     18.09 o 
 -12   2  10      438.80      393.55     20.36 o 
 -10   2  10      135.48       93.06     10.55 o 
  -6   2  10       14.15        8.74      4.62 o 
  -4   2  10      576.31      659.94     21.48 o 
  -2   2  10      494.06      570.66     10.25 o 
   0   2  10     2967.91     2943.03     20.07 o 
   2   2  10       39.98       34.46     10.19 o 
   4   2  10     1900.14     1984.69     79.55 o 
   6   2  10      556.50      603.49     24.43 o 
   8   2  10      103.14       91.74     13.70 o 
  10   2  10      350.29      320.94     16.70 o 
  12   2  10      415.14      401.10     34.76 o 
  14   2  10      103.64      107.46     20.09 o 
  16   2  10      120.33       94.39     22.01 o 
  18   2  10       54.79       43.73     22.92 o 
  20   2  10        0.66        1.91      9.31 o 
 -25   3  10      472.55      326.83     28.93 o 
 -23   3  10       55.63       37.03     22.00 o 
 -21   3  10        0.73        0.30     13.67 o 
 -19   3  10       53.22       73.07     15.38 o 
 -17   3  10      856.78      859.41     24.32 o 
 -15   3  10      153.50      158.89     16.22 o 
 -13   3  10      462.87      406.00     21.72 o 
 -11   3  10      172.65      144.80     10.70 o 
  -9   3  10      376.75      289.55     13.07 o 
  -7   3  10       61.16       60.48      7.80 o 
  -5   3  10      102.44       80.76      6.50 o 
  -3   3  10      711.56      669.32     13.90 o 
  -1   3  10     6004.95     5886.55    104.57 o 
   1   3  10     3436.76     3468.25     38.22 o 
   3   3  10      775.31      766.39     17.88 o 
   5   3  10     1110.90     1134.90     52.94 o 
   7   3  10       37.99       42.98     17.29 o 
   9   3  10     1070.62     1149.72     37.47 o 
  11   3  10       51.62       40.40     18.38 o 
  13   3  10       40.84       43.29     21.33 o 
  15   3  10      175.29      214.30     50.60 o 
  17   3  10      179.88      229.15     27.84 o 
 -24   4  10      105.93       73.05     21.39 o 
 -22   4  10     1144.17     1174.54     31.93 o 
 -20   4  10      685.44      741.18     45.42 o 
 -18   4  10       65.28       59.56     15.58 o 
 -16   4  10       19.44        0.00     13.00 o 
 -14   4  10     4020.00     4650.93     43.84 o 
 -12   4  10     1696.46     1743.89     23.32 o 
 -10   4  10       14.73        5.94      8.03 o 
  -8   4  10       48.24       13.87     12.75 o 
  -6   4  10      568.75      611.83     19.98 o 
  -4   4  10     8068.89     8310.10    245.10 o 
  -2   4  10       49.37       44.74      8.41 o 
   0   4  10     1581.27     1530.70     49.79 o 
   2   4  10        0.44        0.91      2.01 o 
   4   4  10     1922.37     1989.50     43.27 o 
   6   4  10     2561.39     2691.80     79.31 o 
   8   4  10      316.40      291.11     17.06 o 
  10   4  10       30.46       23.11     14.41 o 
  12   4  10      737.97      783.78     33.95 o 
  14   4  10      208.90      153.84     28.38 o 
  16   4  10      123.43      162.33     34.27 o 
 -21   5  10        0.56        0.00     12.81 o 
 -19   5  10      566.73      576.11     24.04 o 
 -17   5  10      528.94      583.28     26.08 o 
 -15   5  10      559.19      623.19     24.81 o 
 -13   5  10       90.06       49.10     17.13 o 
 -11   5  10      872.61      847.13     33.07 o 
  -9   5  10     1717.60     1699.16     87.16 o 
  -7   5  10      300.02      215.32     16.97 o 
  -5   5  10     1416.60     1441.75     45.95 o 
  -3   5  10       16.21       19.15     23.83 o 
  -1   5  10     1820.35     1891.53     87.69 o 
   1   5  10     2444.89     2449.73     47.19 o 
   3   5  10       20.06        4.27      7.25 o 
   5   5  10       91.38       74.64     16.50 o 
   7   5  10       63.31       53.32     17.04 o 
   9   5  10      883.68      962.10     36.10 o 
  11   5  10      206.71      224.28     23.88 o 
  13   5  10      174.00      178.02     23.86 o 
 -18   6  10        1.01        5.19     20.07 o 
 -16   6  10       40.88       50.62     16.42 o 
 -14   6  10       21.84       78.78     18.75 o 
 -12   6  10       61.49      105.23     20.99 o 
 -10   6  10        0.85        0.00      2.60 o 
  -8   6  10      108.06      100.46     21.82 o 
  -6   6  10      615.54      644.65     26.87 o 
  -4   6  10      352.29      330.81     20.40 o 
  -2   6  10       11.86        0.00      7.57 o 
   0   6  10      732.72      679.16     36.77 o 
   2   6  10        3.46       11.84     22.12 o 
   4   6  10      619.88      692.74     50.09 o 
   6   6  10      388.60      429.92     28.97 o 
   8   6  10        1.10       10.19     28.12 o 
  10   6  10        5.79        1.07      5.60 o 
 -13   7  10       26.99       15.29     25.67 o 
 -11   7  10       55.07       61.44     26.53 o 
  -9   7  10       27.78       63.16     26.41 o 
  -7   7  10      242.24      215.26     35.80 o 
  -3   7  10       24.65       14.83     23.01 o 
  -1   7  10       21.45       54.99     24.54 o 
   1   7  10        0.80        2.09     29.96 o 
   3   7  10        0.05       12.44     25.33 o 
   5   7  10       40.76       39.32     27.55 o 
 -27   1  11      309.04      236.27     36.84 o 
 -25   1  11        3.66        1.51      2.26 o 
 -23   1  11      858.36      952.67     39.58 o 
 -21   1  11       26.33        5.09     14.52 o 
 -19   1  11     3296.80     3289.51     85.50 o 
 -17   1  11      131.80      104.88     30.42 o 
 -15   1  11     1011.22      994.95     45.24 o 
 -13   1  11     4426.34     4763.65     96.54 o 
 -11   1  11     1443.02     1643.51     21.35 o 
  -9   1  11     9905.62    10375.77    149.98 o 
  -7   1  11    14163.14    16584.99    194.97 o 
  -5   1  11     1322.31     1435.64     67.18 o 
  -3   1  11      133.59      113.12      4.66 o 
  -1   1  11      160.15      147.13      7.75 o 
   1   1  11     1514.97     1395.48     14.86 o 
   3   1  11      958.70      963.19     13.63 o 
   5   1  11       14.68       16.77      8.15 o 
   7   1  11       18.84       31.03      9.25 o 
   9   1  11      325.01      306.23     15.28 o 
  11   1  11      784.27      824.41     23.49 o 
  13   1  11       26.78        2.62     11.98 o 
  15   1  11      436.36      435.72     24.19 o 
  17   1  11     1549.46     1742.88     77.93 o 
  19   1  11       36.86        3.93     14.97 o 
 -28   2  11       35.01       20.30     31.36 o 
 -26   2  11        1.59        0.91     32.94 o 
 -24   2  11     1812.77     1826.89     57.67 o 
 -22   2  11     1582.77     1555.63     54.13 o 
 -20   2  11       43.59       47.47     17.58 o 
 -18   2  11       95.96       84.60     20.36 o 
 -16   2  11      883.02      963.32     84.76 o 
 -14   2  11     7173.75     7220.84    157.35 o 
 -12   2  11     4725.29     5004.95    157.32 o 
 -10   2  11      117.37      110.37      7.45 o 
  -8   2  11      939.98     1130.75     23.97 o 
  -6   2  11     9426.40     9533.80    171.54 o 
  -4   2  11    35239.07    36026.14    816.18 o 
  -2   2  11      197.65      147.85     12.09 o 
   0   2  11      137.59      139.68      7.20 o 
   2   2  11     2122.97     2262.12     23.23 o 
   4   2  11     1191.83     1111.83     33.13 o 
   6   2  11      429.98      383.51     23.21 o 
   8   2  11       23.97       18.52     12.94 o 
  10   2  11      600.01      686.01     20.52 o 
  12   2  11     1140.16     1231.97    107.21 o 
  14   2  11      715.24      794.52     42.67 o 
  16   2  11        2.90        0.00     33.87 o 
  18   2  11       83.95       43.49     23.64 o 
 -25   3  11       26.29       16.62     17.75 o 
 -23   3  11       38.87       13.56     12.84 o 
 -21   3  11      240.14      247.31     19.38 o 
 -19   3  11     3114.37     3434.46    177.28 o 
 -17   3  11     2186.18     2173.44     76.18 o 
 -15   3  11      185.99      186.82     16.36 o 
 -13   3  11     1825.56     1868.71     62.77 o 
 -11   3  11     2943.19     3322.88    110.46 o 
  -9   3  11     6151.19     7021.91    196.71 o 
  -7   3  11      719.82      704.45     25.12 o 
  -5   3  11     1804.40     1791.47     61.26 o 
  -3   3  11      699.26      683.02     15.16 o 
  -1   3  11      248.11      215.88     10.80 o 
   1   3  11     3787.73     3693.56     71.46 o 
   3   3  11     1500.99     1505.26     30.51 o 
   5   3  11       91.63      125.40     15.94 o 
   7   3  11     2206.17     2423.66    130.10 o 
   9   3  11      909.47      914.06     28.30 o 
  11   3  11       94.29       90.53     20.78 o 
  13   3  11       42.78       31.26     20.41 o 
  15   3  11      511.30      619.87     32.29 o 
  17   3  11      563.69      661.59     53.69 o 
 -22   4  11       24.96       44.12     20.53 o 
 -20   4  11      106.66      106.00     17.00 o 
 -18   4  11      206.71      183.84     19.50 o 
 -16   4  11       37.44       47.00     16.59 o 
 -14   4  11     2004.22     2238.26     96.77 o 
 -12   4  11       30.06       42.65     15.14 o 
 -10   4  11      750.47      867.54     18.38 o 
  -8   4  11      679.66      583.43     29.16 o 
  -6   4  11      688.08      581.21     24.22 o 
  -4   4  11      215.99      215.97     13.63 o 
  -2   4  11     1214.47     1088.73     26.15 o 
   0   4  11        7.96        7.68     10.65 o 
   2   4  11      228.22      189.49     15.10 o 
   4   4  11        0.13       10.93     12.80 o 
   6   4  11       64.39       52.98     13.06 o 
   8   4  11      128.83      110.05     20.78 o 
  10   4  11      168.94      172.98     23.47 o 
  12   4  11      438.57      473.07     30.66 o 
  14   4  11       31.26       30.95     24.23 o 
  16   4  11       97.53       91.74     27.38 o 
 -21   5  11       41.53       48.15     18.63 o 
 -19   5  11      333.85      344.16     30.05 o 
 -17   5  11      511.24      577.56     26.27 o 
 -15   5  11       93.03       82.93     18.92 o 
 -13   5  11      223.62      176.13     16.33 o 
 -11   5  11       33.89       21.94     14.27 o 
  -9   5  11      199.54      187.00     17.60 o 
  -7   5  11      171.74      154.12     15.92 o 
  -3   5  11        0.46        0.47      5.19 o 
  -1   5  11      556.83      555.40     39.18 o 
   1   5  11       85.14       68.38     14.53 o 
   3   5  11       88.88       49.79     15.25 o 
   5   5  11       23.64       11.56     10.89 o 
   7   5  11      188.77      149.51     16.49 o 
   9   5  11      312.83      342.88     21.02 o 
  11   5  11        0.96       18.00     24.30 o 
  13   5  11       57.44       41.03     23.36 o 
 -18   6  11       59.53       59.82     17.44 o 
 -16   6  11      114.76       90.61     19.85 o 
 -14   6  11     2298.48     2760.76    104.33 o 
 -12   6  11      508.13      500.13     47.77 o 
 -10   6  11       79.91       33.56     19.71 o 
  -8   6  11      159.39      160.98     22.77 o 
  -6   6  11      402.37      350.07     37.78 o 
  -4   6  11      719.00      720.47     27.92 o 
   2   6  11      295.17      277.92     25.30 o 
   4   6  11      771.69      736.09    105.00 o 
   6   6  11      508.85      559.37     26.17 o 
   8   6  11       39.70       32.88     20.92 o 
  10   6  11      387.40      437.77     28.74 o 
 -11   7  11      329.81      326.37     31.98 o 
  -9   7  11     1128.75     1353.35    104.25 o 
  -7   7  11       87.75       50.73     32.42 o 
  -3   7  11        5.72        0.00     82.87 o 
  -1   7  11      939.95     1036.32     41.08 o 
   1   7  11      263.88      222.82     31.27 o 
   3   7  11       24.19        0.00      9.71 o 
 -28   0  12      415.58      378.29     35.01 o 
 -26   0  12      141.28       98.59     28.86 o 
 -24   0  12     4915.49     4782.14     73.99 o 
 -22   0  12     4976.16     4867.11     70.57 o 
 -20   0  12      546.52      509.23     31.52 o 
 -18   0  12     3303.65     3139.92     53.69 o 
 -16   0  12      231.85      168.10     37.28 o 
 -14   0  12     9201.77    10192.09    107.75 o 
 -12   0  12    11929.16    12434.59     61.53 o 
 -10   0  12     7912.06     8820.21     81.47 o 
  -8   0  12      560.69      435.13     14.20 o 
  -6   0  12    13859.75    15121.25    135.93 o 
  -4   0  12     8523.07    10468.79     37.23 o 
  -2   0  12     1591.95     1404.67     37.86 o 
   0   0  12       64.03       48.13     14.15 o 
   2   0  12     3944.72     4214.17     25.74 o 
   4   0  12     2115.80     2318.07     23.11 o 
   6   0  12      697.42      725.72     21.45 o 
   8   0  12     2616.38     2702.49     37.32 o 
  10   0  12     4776.57     5161.35    183.07 o 
  12   0  12     2196.73     2482.06    119.23 o 
  14   0  12     2742.57     3088.86     48.62 o 
  16   0  12       19.80       32.25     21.55 o 
  18   0  12       13.38        0.00     13.38 o 
 -27   1  12     1542.77     1531.14     54.38 o 
 -25   1  12       49.98       16.43     27.54 o 
 -23   1  12     1645.50     1567.57     31.38 o 
 -21   1  12       82.09       58.55     17.19 o 
 -19   1  12     1309.55     1233.01    153.56 o 
 -17   1  12    10433.64    10800.10    346.89 o 
 -15   1  12        5.27        9.20     16.89 o 
 -13   1  12       40.72       21.42     13.81 o 
 -11   1  12      731.64      713.88     26.61 o 
  -9   1  12       33.76       33.22     10.48 o 
  -7   1  12      177.65      142.81     13.07 o 
  -5   1  12     1847.82     1953.77     16.12 o 
  -1   1  12     9041.91     9015.53     89.06 o 
   1   1  12       86.15       59.68      7.70 o 
   3   1  12      526.96      523.40     17.17 o 
   5   1  12        0.66        8.95     10.42 o 
   7   1  12     6660.70     7192.01    171.94 o 
   9   1  12      862.13      879.42     27.84 o 
  11   1  12        6.14        5.64     11.75 o 
  13   1  12      570.02      542.52     27.81 o 
  15   1  12       46.94       34.34     14.63 o 
  17   1  12      719.71      781.36     32.63 o 
  19   1  12      225.81      192.85     27.78 o 
 -28   2  12        2.76        0.36      1.28 o 
 -26   2  12       33.38       30.79     32.90 o 
 -24   2  12      175.55      160.01     35.44 o 
 -22   2  12      420.32      338.33     38.34 o 
 -20   2  12      194.87      127.94     18.31 o 
 -18   2  12      293.42      280.82     24.63 o 
 -16   2  12      214.22      201.78     48.45 o 
 -14   2  12     1603.67     1580.16     41.76 o 
 -12   2  12      377.76      333.64     18.90 o 
 -10   2  12       22.88        8.72      4.36 o 
  -8   2  12        5.31        1.95      4.87 o 
  -6   2  12      579.38      603.99     50.72 o 
  -4   2  12      849.53      671.45     21.67 o 
  -2   2  12     1998.53     2018.65     27.70 o 
   0   2  12      742.81      723.68     16.60 o 
   2   2  12       64.23       45.90     11.26 o 
   4   2  12       27.17       40.06     13.92 o 
   6   2  12      423.06      415.72     25.10 o 
   8   2  12      134.77      128.00     14.51 o 
  10   2  12       27.73       16.31     14.06 o 
  12   2  12      222.15      225.39     21.43 o 
  14   2  12      109.82       81.74     20.83 o 
  16   2  12       54.02       42.15     21.66 o 
  18   2  12       21.47       28.07     23.45 o 
 -25   3  12      295.07      215.27     26.51 o 
 -23   3  12      191.12      163.75     19.49 o 
 -21   3  12      104.51      103.97     21.39 o 
 -19   3  12      442.00      463.03     26.95 o 
 -17   3  12      149.25      136.16     17.31 o 
 -15   3  12      201.83      171.75     15.82 o 
 -13   3  12       16.00        0.59      6.58 o 
 -11   3  12     2368.05     2508.47     95.31 o 
  -9   3  12      697.04      680.75     22.79 o 
  -7   3  12      417.32      436.80     32.56 o 
  -5   3  12      102.35       85.82      8.31 o 
  -3   3  12      825.78      814.24     12.38 o 
  -1   3  12      693.29      681.95     14.33 o 
   1   3  12      102.39       80.03     16.74 o 
   3   3  12     1467.54     1442.79     19.60 o 
   5   3  12      785.99      740.72     23.24 o 
   7   3  12     1672.93     1706.00     73.13 o 
   9   3  12      341.50      312.59     22.18 o 
  11   3  12       41.79       21.11     18.06 o 
  13   3  12       59.68       48.90     21.37 o 
  15   3  12       13.76        4.39     18.19 o 
  17   3  12      297.84      349.45     64.06 o 
 -24   4  12     1765.96     2056.62     51.49 o 
 -22   4  12     1566.17     1693.61     61.13 o 
 -20   4  12       31.34       30.19     16.37 o 
 -18   4  12      154.41      110.62     18.54 o 
 -16   4  12       13.17        8.56     16.52 o 
 -14   4  12     4239.99     4884.89    228.13 o 
 -12   4  12      983.41     1027.00     28.03 o 
 -10   4  12       66.67       49.54     11.56 o 
  -8   4  12       61.08       47.64     14.04 o 
  -6   4  12      636.20      527.78     28.61 o 
  -4   4  12     1653.90     1527.27     21.24 o 
  -2   4  12       72.59       50.72     10.06 o 
   0   4  12      586.49      579.23     17.27 o 
   2   4  12     3907.46     4045.31     41.47 o 
   4   4  12     3101.66     3191.66     30.13 o 
   6   4  12       40.83       37.09     12.36 o 
   8   4  12       78.73       63.06     20.20 o 
  10   4  12      190.87      200.69     24.65 o 
  12   4  12     1077.24     1320.73    117.07 o 
  14   4  12      403.75      413.61     31.67 o 
 -21   5  12        2.21       13.02     18.27 o 
 -19   5  12     1410.96     1626.38     45.66 o 
 -17   5  12     1430.83     1738.06     71.58 o 
 -15   5  12       48.23       44.87     18.99 o 
 -13   5  12      344.20      299.75     18.09 o 
 -11   5  12       50.49       50.22     17.56 o 
  -9   5  12      674.42      646.87     27.68 o 
  -7   5  12      502.07      500.82     29.49 o 
  -3   5  12     1414.27     1448.97     23.57 o 
  -1   5  12      831.93      824.67     20.17 o 
   1   5  12        0.21        4.26      8.47 o 
   3   5  12      100.83      102.26     15.76 o 
   5   5  12      249.69      223.96     19.02 o 
   7   5  12     2231.48     2921.04     92.44 o 
   9   5  12     1223.17     1437.26     41.40 o 
  11   5  12       76.17       62.16     19.43 o 
  13   5  12       54.39       65.89     23.03 o 
 -18   6  12      121.70      145.67     18.59 o 
 -16   6  12       21.36       22.67     19.28 o 
 -14   6  12        0.40       58.73     22.45 o 
 -12   6  12      230.84      226.33     23.64 o 
 -10   6  12       38.81       21.39     21.73 o 
  -8   6  12       99.80       65.83     19.11 o 
  -6   6  12        1.62       26.25     18.05 o 
  -4   6  12       96.84       73.25     21.62 o 
  -2   6  12      357.52      300.94     28.25 o 
   0   6  12      119.60       58.92     24.74 o 
   2   6  12      418.93      471.39     28.97 o 
   4   6  12      122.78       88.24     48.07 o 
   6   6  12       14.95       26.77     19.57 o 
   8   6  12      207.82      198.75     22.95 o 
 -11   7  12      192.46      283.92     43.74 o 
  -9   7  12       67.43       96.24     38.65 o 
  -5   7  12      184.87      105.62     60.68 o 
  -1   7  12      223.29      299.47     33.31 o 
   1   7  12      114.32      112.90     29.92 o 
 -27   1  13       36.61       34.06     34.01 o 
 -23   1  13      100.03       69.18     18.36 o 
 -21   1  13      683.93      640.65     80.47 o 
 -19   1  13      801.92      782.08     73.86 o 
 -17   1  13      760.13      752.33     37.34 o 
 -15   1  13     1758.08     1829.59     58.26 o 
 -13   1  13     1109.51     1101.23     28.51 o 
 -11   1  13    16478.57    17499.38    445.68 o 
  -9   1  13     5722.13     6110.08    155.18 o 
  -7   1  13      386.18      307.62     10.91 o 
  -5   1  13     2989.64     3209.81     40.24 o 
  -3   1  13     1982.25     2160.21     23.34 o 
  -1   1  13     2953.39     2836.56     76.97 o 
   1   1  13      193.79      157.08      7.56 o 
   3   1  13       32.02        8.41     13.73 o 
   5   1  13      685.56      695.68     14.62 o 
   7   1  13      160.38      159.12     10.87 o 
   9   1  13      984.94      951.81     33.42 o 
  11   1  13      133.26       93.38     13.41 o 
  13   1  13      137.51      113.64     14.71 o 
  15   1  13      551.79      582.38     32.40 o 
  17   1  13      344.29      358.85     22.41 o 
 -28   2  13       10.32        0.27     34.07 o 
 -26   2  13       13.53        0.00     46.34 o 
 -24   2  13      334.69      231.61     38.25 o 
 -22   2  13       24.67       20.50     21.53 o 
 -20   2  13        6.63        0.00     10.08 o 
 -18   2  13      586.20      675.97     32.80 o 
 -16   2  13     4295.77     4627.87    242.32 o 
 -14   2  13     3389.62     3358.80    154.14 o 
 -12   2  13     3415.68     3465.78    123.88 o 
 -10   2  13     1494.95     1535.15     42.54 o 
  -8   2  13     8655.70     8900.39    147.77 o 
  -6   2  13    23060.53    24014.58    588.60 o 
  -4   2  13     5416.38     5193.60     97.79 o 
  -2   2  13     7689.13     7857.73    121.08 o 
   0   2  13     2457.33     2335.12     21.42 o 
   2   2  13      529.37      548.45     15.64 o 
   4   2  13    12133.77    12797.16    476.00 o 
   6   2  13     1965.22     2160.48     80.25 o 
   8   2  13      115.71       86.35     14.63 o 
  10   2  13       54.84       41.74     14.76 o 
  12   2  13      921.05      987.46     47.47 o 
  14   2  13       60.57       61.45     20.64 o 
  16   2  13      131.77      139.00     24.06 o 
 -25   3  13      231.99      220.27     26.30 o 
 -23   3  13      183.12      159.33     19.88 o 
 -21   3  13      624.26      588.25     35.26 o 
 -19   3  13      668.83      716.12     56.22 o 
 -17   3  13      361.55      350.00     23.38 o 
 -15   3  13      988.32     1054.54     73.95 o 
 -13   3  13     1263.82     1396.95     54.28 o 
 -11   3  13     6844.15     7784.88    245.34 o 
  -9   3  13      369.97      263.85     14.26 o 
  -7   3  13     1182.35     1186.66     64.81 o 
  -5   3  13     6003.17     5751.21    149.72 o 
  -3   3  13     3863.02     3839.72     75.21 o 
  -1   3  13    14234.17    14499.29    312.54 o 
   1   3  13     4466.43     4255.81     29.72 o 
   3   3  13      342.13      290.03     12.82 o 
   5   3  13      156.38      166.18     17.44 o 
   7   3  13      273.47      211.16     19.48 o 
   9   3  13      519.69      551.81     25.42 o 
  11   3  13      203.65      192.43     23.05 o 
  13   3  13      277.81      295.23     26.49 o 
  15   3  13       15.58        0.00      9.84 o 
 -22   4  13       31.92       40.78     21.81 o 
 -20   4  13       22.71       32.73     19.19 o 
 -18   4  13      572.10      563.51     35.85 o 
 -16   4  13       75.50       70.24     19.50 o 
 -14   4  13      196.95      220.03     18.75 o 
 -12   4  13      411.69      382.51     29.59 o 
 -10   4  13      405.89      318.26     14.95 o 
  -8   4  13        0.04        0.00      9.17 o 
  -6   4  13     1931.91     1990.64     52.97 o 
  -4   4  13       76.65       24.13     13.94 o 
  -2   4  13        3.86        0.00      5.59 o 
   0   4  13      575.46      485.32     15.11 o 
   2   4  13      102.59       92.83     13.93 o 
   4   4  13      179.16      186.94     13.69 o 
   6   4  13      362.56      372.87     16.53 o 
   8   4  13       74.39       85.87     20.21 o 
  10   4  13        4.06       27.90     21.39 o 
  12   4  13       86.73      145.88     26.42 o 
  14   4  13        9.51        3.39     34.27 o 
 -21   5  13      271.25      278.99     32.27 o 
 -19   5  13      292.25      384.73     56.72 o 
 -17   5  13      395.36      451.54     25.37 o 
 -15   5  13      533.95      643.83     31.06 o 
 -13   5  13        9.32        4.00     10.30 o 
 -11   5  13      625.66      569.76     23.64 o 
  -9   5  13      666.70      717.29     38.40 o 
  -5   5  13        0.80        0.00      7.19 o 
  -3   5  13      110.09       84.26     16.36 o 
  -1   5  13      325.36      278.86     18.40 o 
   1   5  13        7.62        3.02     68.88 o 
   3   5  13      105.35       98.25     15.90 o 
   5   5  13       69.28       90.02     17.83 o 
   7   5  13      464.16      560.37     21.56 o 
   9   5  13       77.73       34.58     28.04 o 
  11   5  13        1.54        5.36     26.99 o 
 -18   6  13        1.84        0.93      8.60 o 
 -16   6  13      856.20      952.70     59.27 o 
 -14   6  13      718.85      789.10     51.58 o 
 -12   6  13      171.44      157.32     22.70 o 
 -10   6  13      292.84      229.98     29.06 o 
  -8   6  13       55.97       11.94   5086.96 o 
  -6   6  13     2022.19     2494.84    149.34 o 
  -4   6  13      753.10      779.95     47.49 o 
  -2   6  13      135.70       72.03     25.91 o 
   0   6  13       25.69       31.46     19.23 o 
   2   6  13      964.49     1069.72     30.05 o 
   4   6  13     1062.74     1147.47     67.94 o 
   6   6  13       56.14       50.95     26.62 o 
   8   6  13      110.39      110.66     22.55 o 
 -11   7  13     1030.32     1292.00     62.81 o 
  -9   7  13      320.96      356.29     44.79 o 
  -7   7  13      196.37      108.99     33.97 o 
  -5   7  13      276.73      218.97     35.29 o 
  -3   7  13      248.06      224.96     34.71 o 
  -1   7  13     1537.00     2089.18     52.43 o 
   1   7  13      110.89      103.22     34.30 o 
 -28   0  14      133.24      103.00     28.70 o 
 -26   0  14      641.71      443.28     36.50 o 
 -24   0  14     5010.17     5169.60     75.82 o 
 -20   0  14     5042.51     5405.15     72.28 o 
 -18   0  14     2260.10     2320.75     58.75 o 
 -16   0  14    15028.32    16191.64    119.63 o 
 -14   0  14    19211.98    20524.74    373.05 o 
 -12   0  14     4196.63     4636.48     73.92 o 
 -10   0  14      982.08      890.24     29.59 o 
  -8   0  14     7311.50     8459.77    145.41 o 
  -6   0  14      401.12      486.80     26.88 o 
  -4   0  14      652.41      561.48     13.28 o 
   0   0  14     4418.17     4335.78     62.17 o 
   2   0  14      412.98      325.62     10.15 o 
   4   0  14        5.40        0.00      2.43 o 
   6   0  14      255.96      226.03     12.77 o 
   8   0  14      130.10      104.70     13.34 o 
  10   0  14     9238.13    10228.77     76.95 o 
  12   0  14     2112.39     2421.76     45.03 o 
  14   0  14       16.56       10.05     24.59 o 
  16   0  14      776.73      839.06     38.30 o 
 -27   1  14      428.45      321.56     39.11 o 
 -25   1  14      668.38      635.04     41.43 o 
 -23   1  14       81.73       46.50     17.54 o 
 -21   1  14     3411.20     3575.27    199.28 o 
 -19   1  14     4000.35     4193.37    142.07 o 
 -17   1  14      377.41      352.94     23.90 o 
 -15   1  14     1836.68     1892.98     65.16 o 
 -13   1  14      966.13     1076.38     21.88 o 
 -11   1  14     2068.14     2080.65     34.93 o 
  -9   1  14    12112.32    13361.17    217.17 o 
  -7   1  14     1666.10     1644.92     20.55 o 
  -5   1  14      496.23      453.85     10.54 o 
  -3   1  14     2415.02     2548.00     22.99 o 
  -1   1  14      272.57      250.17      9.15 o 
   1   1  14      742.01      714.98     13.42 o 
   3   1  14      236.96      288.56     11.61 o 
   5   1  14     2164.95     2304.49     41.98 o 
   7   1  14     2152.81     2374.99     88.88 o 
   9   1  14      179.66      181.14     15.25 o 
  11   1  14       11.65        5.67      8.68 o 
  13   1  14        0.14        5.91     14.57 o 
  15   1  14     1413.15     1717.96     35.50 o 
  17   1  14      923.69      990.77     34.39 o 
 -26   2  14       96.88       65.80     34.22 o 
 -22   2  14        0.34        0.00     22.54 o 
 -20   2  14        3.32        2.15    165.88 o 
 -18   2  14      569.03      551.98     53.72 o 
 -16   2  14      513.88      510.59     18.71 o 
 -14   2  14      466.30      405.43     31.06 o 
 -12   2  14       93.45       69.99     10.64 o 
 -10   2  14      133.35      125.10     10.87 o 
  -8   2  14       12.59        9.71     13.78 o 
  -6   2  14      498.92      460.19     30.96 o 
  -4   2  14      343.92      271.47     18.75 o 
  -2   2  14      282.76      304.86     10.52 o 
   0   2  14     1382.49     1272.32     19.37 o 
   2   2  14      324.93      317.29     13.26 o 
   4   2  14      170.58      198.63     15.87 o 
   6   2  14       29.13       38.06     12.38 o 
   8   2  14       20.31       16.90     20.75 o 
  10   2  14       50.51       51.90     16.71 o 
  12   2  14        0.02        0.00     19.49 o 
  14   2  14      154.83      136.39     23.00 o 
  16   2  14       17.32        0.00     28.58 o 
 -25   3  14      131.04       70.90     25.50 o 
 -23   3  14        0.01        6.09     25.15 o 
 -21   3  14      165.09      150.21     19.73 o 
 -19   3  14     1284.33     1500.34     73.43 o 
 -17   3  14      160.73      140.84     16.44 o 
 -15   3  14      509.14      479.36     28.47 o 
 -13   3  14      991.06      990.37     44.81 o 
 -11   3  14     2551.75     2658.74    118.19 o 
  -9   3  14     1321.43     1356.21     48.82 o 
  -7   3  14       30.70        9.56      9.67 o 
  -5   3  14     2700.29     2645.18     74.41 o 
  -3   3  14     5377.85     5221.09    156.46 o 
  -1   3  14      202.96      189.09     11.94 o 
   1   3  14        2.72        5.22     17.87 o 
   3   3  14       62.21       61.12     10.05 o 
   5   3  14      665.50      685.25     60.83 o 
   7   3  14      534.00      529.11     28.79 o 
   9   3  14      424.16      461.53     25.31 o 
  11   3  14        2.54       22.95     28.15 o 
  13   3  14       56.07       35.51     22.22 o 
  15   3  14       82.44      114.27     25.25 o 
 -24   4  14     2361.08     2848.01     45.18 o 
 -22   4  14      146.16      118.09     19.36 o 
 -20   4  14      965.37     1085.73     46.69 o 
 -18   4  14      439.99      435.20     26.75 o 
 -16   4  14     1199.75     1315.09     72.60 o 
 -14   4  14     3838.53     4364.13    212.85 o 
 -12   4  14       56.57       30.69     14.91 o 
 -10   4  14      382.18      311.12     27.15 o 
  -8   4  14       38.92       19.52     15.43 o 
  -6   4  14     2780.02     3050.25     74.90 o 
  -4   4  14     1284.32     1357.85     50.59 o 
  -2   4  14      821.85      715.40     15.69 o 
   0   4  14      651.82      658.81     20.54 o 
   2   4  14      653.53      620.08     19.90 o 
   4   4  14      277.39      230.70     16.88 o 
   6   4  14      523.33      465.78     18.40 o 
   8   4  14       34.02       47.13     17.36 o 
  10   4  14     2143.06     2767.31    181.38 o 
  12   4  14      428.92      459.42     30.61 o 
 -21   5  14      670.73      766.30     66.24 o 
 -19   5  14     2341.72     3093.65    208.09 o 
 -17   5  14      217.64      194.62     29.30 o 
 -15   5  14     1754.09     1980.13    104.60 o 
 -13   5  14      150.21      127.85     19.75 o 
 -11   5  14      542.65      528.91     40.57 o 
  -9   5  14     1364.95     1697.01     44.47 o 
  -7   5  14      346.15      282.24     23.40 o 
  -3   5  14      101.81       98.71     17.35 o 
  -1   5  14       85.56       54.30     16.11 o 
   1   5  14       13.71       12.37     29.37 o 
   3   5  14      436.05      418.88     20.25 o 
   5   5  14     1151.08     1282.50     41.56 o 
   7   5  14     1023.09     1150.00     53.10 o 
   9   5  14      115.60      141.46     18.94 o 
  11   5  14      488.00      533.56     25.28 o 
 -18   6  14       68.34       95.69     31.63 o 
 -16   6  14       73.49      106.28     29.77 o 
 -14   6  14      583.18      661.00     77.91 o 
 -12   6  14      107.60       71.70     33.93 o 
 -10   6  14       65.61       46.94     32.14 o 
  -8   6  14        6.10        0.00      5.68 o 
  -6   6  14       18.29       75.53     22.35 o 
  -4   6  14      118.64       63.62     25.91 o 
  -2   6  14      131.36       80.56     25.76 o 
   0   6  14       81.76       32.97     33.29 o 
   2   6  14       23.93       53.63     20.51 o 
   4   6  14       15.89       23.72     25.45 o 
   6   6  14      189.86      206.31     29.84 o 
  -9   7  14        0.25        1.39     16.05 o 
  -7   7  14       71.98       20.84     52.41 o 
  -3   7  14      484.33      667.81     63.13 o 
 -27   1  15      200.83      151.64     34.59 o 
 -25   1  15       88.69       52.04     30.87 o 
 -23   1  15        7.34       25.73     28.55 o 
 -21   1  15     1028.00     1014.55    106.23 o 
 -19   1  15      361.12      332.37     24.92 o 
 -17   1  15      508.51      564.55     21.37 o 
 -15   1  15       68.41       59.70     16.23 o 
 -13   1  15     4683.89     5097.12    118.01 o 
 -11   1  15     1912.53     1887.93     54.00 o 
  -9   1  15        7.13       14.30     12.96 o 
  -7   1  15     1172.81     1292.58     14.31 o 
  -5   1  15      154.94      121.72      8.33 o 
  -3   1  15     3711.91     3968.21     28.49 o 
  -1   1  15     2240.03     2224.63     18.74 o 
   1   1  15      691.68      733.01     14.00 o 
   3   1  15      933.04      907.95     16.46 o 
   5   1  15     1727.05     1970.96     50.18 o 
   7   1  15     5227.15     5852.83    168.37 o 
   9   1  15      151.39      147.62     14.78 o 
  11   1  15      188.60      135.19     16.96 o 
  13   1  15       17.27        8.20     22.08 o 
  15   1  15       92.03      133.94     21.39 o 
 -28   2  15      229.01      192.17     58.12 o 
 -24   2  15      761.21      693.79     46.83 o 
 -22   2  15      858.60      947.35     69.87 o 
 -20   2  15      205.87      212.41     44.08 o 
 -18   2  15     1061.74     1073.64     56.77 o 
 -16   2  15     1960.67     1922.20     60.34 o 
 -14   2  15       57.02       63.83     12.65 o 
 -12   2  15     3680.87     3850.81     70.47 o 
 -10   2  15     3768.03     4095.08     94.32 o 
  -8   2  15    11252.83    11708.83    310.33 o 
  -6   2  15     3771.47     3716.79    142.64 o 
  -4   2  15     3850.69     3861.68     51.20 o 
  -2   2  15     5055.35     5048.44     64.57 o 
   0   2  15      253.34      235.38     10.97 o 
   2   2  15    14172.70    15153.28    166.92 o 
   4   2  15     6365.22     6673.39    115.43 o 
   6   2  15     1467.68     1602.57     34.37 o 
   8   2  15      280.38      264.34     16.36 o 
  10   2  15      311.62      290.54     20.04 o 
  12   2  15      769.49      811.98     42.40 o 
  14   2  15      758.42      929.36     38.11 o 
  16   2  15       17.95       20.70     28.17 o 
 -25   3  15        0.04        0.00      0.38 o 
 -23   3  15        2.53        0.44      6.30 o 
 -21   3  15        9.85        0.00     35.80 o 
 -19   3  15        0.63       17.28     16.21 o 
 -17   3  15       12.61       10.03     14.48 o 
 -15   3  15      164.77      165.92     15.67 o 
 -13   3  15     2421.42     2464.34     98.34 o 
 -11   3  15     1893.88     2176.47    101.23 o 
  -9   3  15      267.81      265.33     14.66 o 
  -7   3  15     1268.99     1198.62     73.21 o 
  -5   3  15     1134.55     1152.99     49.66 o 
  -3   3  15    15977.79    16156.77    254.69 o 
  -1   3  15     1794.76     1683.56     27.37 o 
   1   3  15      659.89      675.89     15.83 o 
   3   3  15     1753.73     1747.38     19.73 o 
   5   3  15       80.81       98.64     13.39 o 
   7   3  15     1894.81     2251.78     77.39 o 
   9   3  15     1222.93     1425.33     55.85 o 
  11   3  15       48.69       47.73     21.62 o 
  13   3  15       18.63        0.36     17.24 o 
 -24   4  15       59.25       93.90     32.87 o 
 -22   4  15      118.15      138.01     22.50 o 
 -20   4  15        8.17       21.45     18.95 o 
 -18   4  15       15.82       28.03     18.55 o 
 -16   4  15      118.16      205.52     52.41 o 
 -14   4  15       41.98       52.28     21.31 o 
 -12   4  15       11.12        1.59     10.80 o 
 -10   4  15       94.24       59.10     24.23 o 
  -8   4  15      314.21      279.40     27.65 o 
  -6   4  15      584.26      526.75     22.49 o 
  -4   4  15      148.25       90.98     16.14 o 
  -2   4  15       35.08       18.47     17.81 o 
   0   4  15      382.71      332.50     14.28 o 
   2   4  15     1110.47     1166.79     44.10 o 
   4   4  15       63.03       45.85     13.61 o 
   6   4  15       24.33       33.46     15.29 o 
   8   4  15      262.87      319.86     18.35 o 
  10   4  15       20.02       57.15     23.14 o 
  12   4  15       29.69       47.87     24.27 o 
 -21   5  15      471.79      512.34    154.72 o 
 -19   5  15      106.61      139.91     29.50 o 
 -17   5  15        7.28       31.57     30.20 o 
 -15   5  15      149.18      179.88     27.66 o 
 -13   5  15      230.97      228.99     28.70 o 
 -11   5  15      466.78      450.46     63.78 o 
  -9   5  15      454.56      477.29     29.73 o 
  -7   5  15       30.17        8.31     11.22 o 
  -5   5  15       73.09        4.85     29.10 o 
  -3   5  15      309.76      274.69     19.89 o 
  -1   5  15      425.80      402.47     20.88 o 
   1   5  15       18.19        0.13     12.60 o 
   3   5  15       36.26       21.87     14.36 o 
   5   5  15      246.46      228.23     19.79 o 
   7   5  15      327.59      351.94     23.63 o 
   9   5  15      211.70      243.58     19.60 o 
 -16   6  15      700.10      819.08     57.81 o 
 -14   6  15       11.86       23.73     33.43 o 
 -12   6  15       68.28       33.27     27.92 o 
 -10   6  15       53.78        6.15     29.53 o 
  -8   6  15     1483.76     1877.31     83.08 o 
  -6   6  15     1274.00     1426.61     74.12 o 
  -2   6  15      317.15      231.64     28.14 o 
   0   6  15      658.72      660.56     27.49 o 
   2   6  15      955.10     1171.37     35.02 o 
   4   6  15      284.57      307.60     25.62 o 
 -28   0  16      274.84      217.97     32.91 o 
 -26   0  16     2170.66     2104.75     55.77 o 
 -24   0  16      994.15      907.67     42.20 o 
 -22   0  16      306.32      254.87     30.01 o 
 -20   0  16      338.06      312.55     42.21 o 
 -18   0  16      641.24      548.82     43.88 o 
 -16   0  16    20187.84    22074.11    130.98 o 
 -14   0  16      759.55      739.14     23.89 o 
 -12   0  16     5251.34     5922.37     46.63 o 
 -10   0  16     3326.15     4004.94     87.53 o 
  -8   0  16     3060.83     3515.37     40.99 o 
  -6   0  16     4730.62     5094.71    103.92 o 
  -4   0  16     2463.14     2774.46     54.36 o 
   0   0  16     3405.27     3257.42     58.40 o 
   2   0  16        4.12       27.08     31.33 o 
   4   0  16      134.49      119.44     17.66 o 
   6   0  16      279.59      237.29     21.50 o 
   8   0  16     2666.58     2996.25     45.61 o 
  10   0  16     1143.43     1274.28    110.03 o 
  12   0  16      456.04      399.87     28.05 o 
  14   0  16      642.47      653.61     35.51 o 
  16   0  16       31.94       21.70     25.84 o 
 -27   1  16        3.15        0.00      5.66 o 
 -25   1  16      143.93      118.85     32.85 o 
 -23   1  16      538.67      535.26     38.67 o 
 -21   1  16     1085.11     1163.19    140.27 o 
 -19   1  16      176.82      145.54     23.24 o 
 -17   1  16     1395.81     1345.84     51.40 o 
 -15   1  16       63.00       40.65     15.26 o 
 -13   1  16     4997.95     5254.93    194.98 o 
 -11   1  16     8485.39     9126.48    147.24 o 
  -9   1  16      676.66      774.60     18.31 o 
  -7   1  16     2786.42     3006.00     54.76 o 
  -5   1  16      239.88      228.78      9.34 o 
  -3   1  16      517.36      506.92     22.99 o 
  -1   1  16      413.42      365.48     18.88 o 
   1   1  16     1177.23     1187.06     16.90 o 
   3   1  16      271.50      273.51     12.66 o 
   5   1  16      815.86      801.21     23.21 o 
   7   1  16      975.38     1001.60     26.54 o 
   9   1  16      254.51      236.27     20.68 o 
  11   1  16       79.48       60.59     19.82 o 
  13   1  16      739.25      799.96     30.67 o 
  15   1  16      553.55      570.10     36.39 o 
 -26   2  16        0.90       18.31     37.28 o 
 -24   2  16        0.24       38.10     28.22 o 
 -22   2  16      119.12       99.92     34.43 o 
 -20   2  16        5.27        0.00     15.70 o 
 -18   2  16       45.96       34.00     14.92 o 
 -16   2  16       43.32       40.85     13.36 o 
 -14   2  16      458.67      428.03     21.24 o 
 -12   2  16      444.43      404.67     26.94 o 
 -10   2  16        2.85        1.15     16.75 o 
  -8   2  16      170.49      117.10     11.30 o 
  -6   2  16     1532.16     1473.55     51.18 o 
  -4   2  16     2815.49     2777.70     50.37 o 
  -2   2  16       64.66       50.01      9.19 o 
   0   2  16       18.80       33.26     12.06 o 
   4   2  16      331.38      320.17     15.07 o 
   6   2  16       55.46       32.13     12.79 o 
  10   2  16       17.97       38.46     23.78 o 
  12   2  16       22.55       42.97     24.73 o 
  14   2  16        0.55        0.14     11.40 o 
 -25   3  16       45.73       35.82     26.44 o 
 -23   3  16      463.28      430.34     68.66 o 
 -21   3  16      269.33      190.98     23.83 o 
 -19   3  16      190.68      200.18     18.76 o 
 -17   3  16       35.61       22.65     15.32 o 
 -15   3  16      209.78      183.64     22.58 o 
 -13   3  16     1464.96     1502.89    180.97 o 
 -11   3  16      383.54      467.66     34.43 o 
  -9   3  16      521.57      469.38     16.65 o 
  -7   3  16      105.50       91.58     19.87 o 
  -5   3  16       15.55       33.46     10.10 o 
  -3   3  16     2916.23     2948.75     48.82 o 
  -1   3  16      583.94      545.05     14.43 o 
   1   3  16       50.72       46.21     10.87 o 
   3   3  16      124.12       99.27     10.44 o 
   5   3  16      648.59      695.12     18.03 o 
   7   3  16      208.41      276.64     19.07 o 
   9   3  16      100.03      100.92     18.60 o 
  11   3  16        4.01        0.00     15.91 o 
  13   3  16      281.96      338.12     33.66 o 
 -24   4  16      246.96      246.60     27.66 o 
 -22   4  16      216.68      174.89     30.11 o 
 -20   4  16      337.47      376.28     44.36 o 
 -18   4  16      692.65      762.80     68.68 o 
 -16   4  16     4054.76     5197.33    649.81 o 
 -14   4  16      657.28      714.63     31.99 o 
 -12   4  16      334.67      302.54     25.09 o 
 -10   4  16       14.79       12.14     24.39 o 
  -8   4  16     1613.17     1808.24     66.51 o 
  -6   4  16     4309.22     4728.83    111.39 o 
  -4   4  16        3.19       18.96     30.74 o 
  -2   4  16        0.68        6.92     31.18 o 
   0   4  16      274.35      242.36     13.50 o 
   2   4  16      396.42      388.90     16.01 o 
   4   4  16       65.11       55.27     13.88 o 
   6   4  16        5.57       20.46     14.82 o 
   8   4  16      556.68      661.50     21.27 o 
  10   4  16      634.44      675.91     31.94 o 
 -21   5  16      985.65     1049.68    116.71 o 
 -19   5  16      278.64      310.86     32.57 o 
 -17   5  16      422.36      454.39     63.60 o 
 -15   5  16      585.12      565.30     68.74 o 
 -13   5  16      879.51     1058.46    141.27 o 
 -11   5  16     2211.46     2723.78    256.02 o 
  -9   5  16      507.31      465.11     58.83 o 
  -5   5  16       20.24        9.07     36.01 o 
  -3   5  16      870.34      921.27     35.33 o 
  -1   5  16      469.12      384.13     21.02 o 
   1   5  16       53.09       30.86     17.10 o 
   3   5  16       62.16       31.88     18.89 o 
   5   5  16      220.81      163.83     17.63 o 
   7   5  16        9.93       14.03     19.78 o 
   9   5  16      171.06      168.36     23.46 o 
 -16   6  16       95.85      139.84     31.02 o 
 -14   6  16        7.54        1.55     12.37 o 
 -12   6  16      120.77       77.73     33.21 o 
 -10   6  16      110.91       96.96     27.20 o 
  -8   6  16       14.51       85.83     28.54 o 
  -6   6  16      356.88      394.23     50.17 o 
  -2   6  16       30.55        1.88     16.54 o 
   0   6  16       28.58       62.33     26.37 o 
   2   6  16       19.76       46.94     21.49 o 
   4   6  16       11.82        2.05     21.89 o 
 -25   1  17      490.95      482.66     40.25 o 
 -23   1  17      121.65      103.25     45.55 o 
 -21   1  17     1731.86     1916.47     65.97 o 
 -19   1  17      789.13      802.24     24.85 o 
 -17   1  17      236.50      231.33     19.07 o 
 -15   1  17        2.90       12.15     34.31 o 
 -13   1  17       76.09       25.09     16.18 o 
 -11   1  17      225.96      228.99     16.67 o 
  -9   1  17        0.17        1.03     11.47 o 
  -7   1  17       24.08       19.03      6.89 o 
  -5   1  17      733.58      739.33     45.22 o 
  -3   1  17     1643.58     1583.56     55.17 o 
  -1   1  17      196.82      155.52     28.54 o 
   1   1  17       47.76       37.55     14.72 o 
   3   1  17      956.04      937.13     24.12 o 
   5   1  17     4086.30     4331.48    133.36 o 
   7   1  17      833.56      859.13     25.87 o 
   9   1  17      235.03      149.96     20.55 o 
  11   1  17      110.53      107.59     21.51 o 
  13   1  17       45.00       31.65     23.40 o 
  15   1  17      383.68      427.09     36.00 o 
 -26   2  17     1573.52     1663.29     62.83 o 
 -24   2  17      814.53      995.95     77.86 o 
 -22   2  17       79.34      104.68     26.38 o 
 -20   2  17        0.60        3.79     12.82 o 
 -18   2  17      991.71      947.12     72.39 o 
 -16   2  17     1192.66     1202.38     89.15 o 
 -14   2  17      223.28      234.05     16.65 o 
 -12   2  17      181.19      157.25     14.81 o 
 -10   2  17     1560.33     1597.92     35.40 o 
  -8   2  17     3026.04     2930.82     49.38 o 
  -6   2  17     2069.67     2092.38     73.43 o 
  -4   2  17     4724.77     4758.33    114.99 o 
  -2   2  17     1357.78     1425.87     21.78 o 
   0   2  17     7896.07     8483.76     60.01 o 
   2   2  17     2887.28     2919.72     27.08 o 
   4   2  17      145.73      132.93     13.26 o 
   6   2  17      289.50      220.95     20.54 o 
   8   2  17      275.62      259.48     22.26 o 
  10   2  17     1832.70     2118.34     47.77 o 
  12   2  17      628.18      720.73     37.80 o 
  14   2  17        0.74        8.64     31.11 o 
 -25   3  17      269.04      300.26     27.40 o 
 -21   3  17      878.95      975.40     91.56 o 
 -19   3  17      761.86      797.41     64.04 o 
 -17   3  17       58.66       40.26     20.96 o 
 -15   3  17       10.08       16.07     21.57 o 
 -13   3  17     1856.46     1866.65    181.57 o 
 -11   3  17      311.47      317.18     20.21 o 
  -9   3  17       22.93       22.87     13.34 o 
  -7   3  17      320.78      236.51     35.92 o 
  -5   3  17     2556.02     2700.64     30.02 o 
  -3   3  17      873.59      762.67     22.01 o 
  -1   3  17      113.65       87.57     10.66 o 
   1   3  17      610.68      507.27     21.21 o 
   3   3  17       17.25       42.97     11.67 o 
   5   3  17     3042.23     3583.15     80.41 o 
   7   3  17      647.30      665.17     24.43 o 
   9   3  17      241.64      271.42     22.17 o 
  11   3  17       56.62       81.77     41.16 o 
 -24   4  17      104.02      119.89     25.63 o 
 -22   4  17       40.89       30.72     27.97 o 
 -20   4  17      517.46      541.64    105.85 o 
 -18   4  17      239.93      303.09     27.83 o 
 -16   4  17       72.25      100.39     50.40 o 
 -14   4  17      106.96      112.41     23.95 o 
 -12   4  17       64.50       28.59     21.32 o 
 -10   4  17       70.19       58.52     15.19 o 
  -8   4  17        4.34       10.02     13.22 o 
  -6   4  17      125.34      113.92     17.49 o 
  -4   4  17       33.13       24.99     31.23 o 
  -2   4  17      169.40      133.79     16.57 o 
   0   4  17       42.48       35.53     11.90 o 
   2   4  17        3.45       12.74     12.60 o 
   4   4  17      268.93      265.73     16.22 o 
   6   4  17      351.01      382.77     19.55 o 
   8   4  17        8.86       34.76     16.76 o 
  10   4  17      305.45      352.81     24.84 o 
 -21   5  17       49.47       39.82     32.06 o 
 -19   5  17       37.92       34.10     28.53 o 
 -17   5  17      230.03      231.81     30.62 o 
 -15   5  17       57.03       71.76     27.47 o 
 -13   5  17      358.03      375.29     31.43 o 
 -11   5  17      103.29      100.31     24.98 o 
  -9   5  17       63.02       48.91     24.87 o 
  -5   5  17      193.55      154.20     20.88 o 
  -3   5  17      350.38      369.30     22.01 o 
  -1   5  17       13.47        3.66      9.33 o 
   1   5  17        8.02        0.00     17.97 o 
   3   5  17        3.21        1.26     41.84 o 
   5   5  17       98.00      102.78     17.59 o 
   7   5  17       71.58       66.36     18.75 o 
 -16   6  17      783.68      989.46    174.93 o 
 -14   6  17        4.71        0.00     47.07 o 
 -12   6  17        5.25        4.58     88.12 o 
 -10   6  17      255.64      222.32     30.44 o 
  -8   6  17     1034.31     1181.44     35.39 o 
  -6   6  17       27.10        0.00     19.76 o 
  -4   6  17       85.88      107.85     26.09 o 
  -2   6  17       28.38        0.00     11.78 o 
   0   6  17      806.22      910.01     30.96 o 
   2   6  17      265.85      291.98     29.05 o 
 -26   0  18     1181.81     1131.89     47.25 o 
 -24   0  18      361.60      238.76     32.67 o 
 -22   0  18       12.37        0.00      9.21 o 
 -20   0  18      618.15      641.59     47.41 o 
 -18   0  18      351.09      277.64     40.81 o 
 -16   0  18      502.80      635.06     74.11 o 
 -14   0  18      401.38      351.74     20.08 o 
 -12   0  18      176.22      158.13     16.37 o 
 -10   0  18     3456.43     3557.17    103.27 o 
  -8   0  18    10233.70    12262.68    414.23 o 
  -6   0  18       14.18        8.04     11.77 o 
  -4   0  18      255.65      232.24     14.48 o 
  -2   0  18       47.26       32.19     38.53 o 
   0   0  18     4243.40     4423.48     70.20 o 
   2   0  18     4579.52     4779.41     73.69 o 
   4   0  18      269.70      229.44     40.18 o 
   6   0  18      235.76      205.22     40.61 o 
   8   0  18     2670.87     2806.01    138.59 o 
  10   0  18       50.73       36.55     23.27 o 
  12   0  18       47.37        0.00     20.39 o 
  14   0  18        8.49        0.15     18.25 o 
 -27   1  18      184.55      142.44     36.70 o 
 -25   1  18       33.72        9.37     31.34 o 
 -23   1  18      178.31      169.59     47.89 o 
 -21   1  18      149.88      162.58     26.28 o 
 -19   1  18      302.54      244.37     21.16 o 
 -17   1  18      126.69      125.37     17.81 o 
 -15   1  18     2495.97     2514.72     58.03 o 
 -13   1  18     2138.57     2291.40     28.28 o 
 -11   1  18      717.41      699.11     18.83 o 
  -9   1  18     2076.12     2009.05     68.08 o 
  -7   1  18      203.44      151.63     15.22 o 
  -5   1  18     3649.48     3549.11     97.97 o 
  -3   1  18     6353.58     6471.06    173.16 o 
  -1   1  18      403.52      399.76     32.82 o 
   1   1  18      144.64      136.96     16.86 o 
   3   1  18        6.35        3.63     11.95 o 
   5   1  18      812.57      826.45     25.22 o 
   7   1  18      213.77      189.50     20.56 o 
   9   1  18        1.09        0.00      9.26 o 
  11   1  18      140.31      117.93     23.18 o 
  13   1  18       89.50       80.76     27.34 o 
 -26   2  18       13.40       48.17     38.05 o 
 -24   2  18        0.66        6.78     51.75 o 
 -22   2  18       23.89        1.81     16.19 o 
 -20   2  18       55.34       45.38     22.74 o 
 -18   2  18       12.49       21.15     20.98 o 
 -16   2  18       16.29       19.38     19.73 o 
 -14   2  18       42.32       45.27     17.95 o 
 -12   2  18      111.92      103.26     17.72 o 
 -10   2  18      767.26      710.32     17.65 o 
  -8   2  18     1619.01     1605.68     41.95 o 
  -6   2  18      140.88      122.05     19.04 o 
  -4   2  18      781.69      697.13     77.91 o 
  -2   2  18      953.07      927.97     25.01 o 
   0   2  18      124.86      140.78     13.27 o 
   2   2  18       42.99       48.14     15.76 o 
   4   2  18      103.72       94.31     17.60 o 
   6   2  18       14.93        0.00     14.09 o 
   8   2  18        4.89       21.71     19.99 o 
  10   2  18        0.43       42.53     39.73 o 
  12   2  18       88.07       77.15     28.98 o 
 -25   3  18       41.97       19.73     18.75 o 
 -23   3  18       55.60       47.36     28.64 o 
 -21   3  18      142.85      177.90     28.89 o 
 -19   3  18      102.90      108.85     25.51 o 
 -17   3  18       11.00       17.71     20.96 o 
 -15   3  18      128.82      110.13     22.57 o 
 -13   3  18     2321.16     2709.68    260.47 o 
 -11   3  18        8.49        1.19     23.52 o 
  -9   3  18      319.92      264.99     25.00 o 
  -7   3  18       22.14       19.05     18.34 o 
  -5   3  18     1458.59     1438.02     24.51 o 
  -3   3  18      154.41      130.80     11.23 o 
  -1   3  18      181.92      113.23     15.50 o 
   1   3  18      123.22       92.38     14.53 o 
   3   3  18        0.73       16.25     23.27 o 
   5   3  18     1220.13     1275.99     36.15 o 
   7   3  18       72.44       94.31     36.99 o 
   9   3  18        1.16       25.91     23.69 o 
  11   3  18       55.68       81.62     29.01 o 
 -24   4  18       49.39       51.38     31.48 o 
 -22   4  18       36.86        1.48     23.60 o 
 -20   4  18      196.57      219.33     36.20 o 
 -18   4  18     1076.97     1251.92    129.42 o 
 -16   4  18      692.67      691.33     66.80 o 
 -14   4  18      133.87      124.16     23.49 o 
 -12   4  18        0.72        0.00     18.54 o 
 -10   4  18     1018.45     1116.37     36.22 o 
  -8   4  18     2316.71     2724.16     76.92 o 
  -6   4  18      300.09      215.98     40.06 o 
  -4   4  18      809.74      781.45     22.76 o 
  -2   4  18      272.11      234.57     18.46 o 
   0   4  18     1210.96     1228.23     32.64 o 
   2   4  18      785.54      767.87     22.12 o 
   4   4  18        1.99       12.81     20.95 o 
   6   4  18       19.28        2.88      7.32 o 
   8   4  18      372.79      377.18     25.86 o 
 -19   5  18        1.70       24.14     30.38 o 
 -17   5  18        0.45        2.35     29.08 o 
 -15   5  18      639.44      756.49     79.15 o 
 -13   5  18     1225.65     1554.32    159.55 o 
 -11   5  18      368.22      298.79     32.66 o 
  -9   5  18       67.47       41.42     25.31 o 
  -5   5  18      877.26      899.77     27.50 o 
  -3   5  18     1189.38     1261.55     30.18 o 
   1   5  18      214.40      192.65     21.11 o 
   5   5  18      642.49      757.13     30.79 o 
 -14   6  18      106.30       84.69     31.82 o 
 -12   6  18       76.08       43.77     32.68 o 
 -10   6  18      179.01      183.47     29.35 o 
  -8   6  18      242.23      276.96     26.95 o 
  -6   6  18       27.24        0.00     19.16 o 
  -4   6  18      226.24      213.42     29.18 o 
   0   6  18       63.01       44.94     21.43 o 
 -27   1  19       42.50       42.53     34.52 o 
 -25   1  19      108.52       98.45     33.81 o 
 -23   1  19     1317.26     1532.37     67.32 o 
 -21   1  19      715.89      746.75     48.17 o 
 -19   1  19      167.68      147.48     19.96 o 
 -17   1  19     1114.50     1228.93     35.62 o 
 -15   1  19       24.52       34.30     15.74 o 
 -13   1  19     1259.50     1314.10     23.83 o 
 -11   1  19     1232.36     1377.84     23.10 o 
  -9   1  19        4.83        0.00      6.33 o 
  -7   1  19      213.69      192.01     18.06 o 
  -5   1  19     1742.54     1805.57     57.02 o 
  -3   1  19      368.70      352.40     19.46 o 
  -1   1  19        6.29       33.92     42.99 o 
   1   1  19     1225.21     1191.40     32.73 o 
   3   1  19      797.81      833.17     24.42 o 
   5   1  19      281.91      302.87     34.44 o 
   7   1  19      182.12      164.05     20.69 o 
   9   1  19       54.09       52.65     21.32 o 
  11   1  19        2.18        3.04     19.46 o 
  13   1  19      518.70      525.77     49.75 o 
 -26   2  19      703.77      771.65     51.81 o 
 -24   2  19      201.83      207.65     54.57 o 
 -22   2  19      323.68      313.00     61.72 o 
 -20   2  19      140.72      109.51     25.22 o 
 -18   2  19     2441.31     2698.67    248.98 o 
 -16   2  19     2456.24     2871.43    152.68 o 
 -14   2  19      819.42      735.85     47.36 o 
 -12   2  19      536.37      592.54     24.70 o 
 -10   2  19      682.02      571.87     23.24 o 
  -8   2  19     2432.83     2572.56     37.37 o 
  -6   2  19      901.54      880.80     45.42 o 
  -4   2  19       15.16        8.11     13.45 o 
  -2   2  19      808.21      722.31     19.18 o 
   0   2  19      399.80      341.89     18.37 o 
   2   2  19      468.04      385.75     21.13 o 
   4   2  19       32.69        1.51     11.64 o 
   6   2  19      355.72      334.68     23.97 o 
   8   2  19     1449.89     1673.01     79.11 o 
  10   2  19      335.87      319.76     31.41 o 
  12   2  19      125.34      104.73     30.31 o 
 -25   3  19       37.82       61.23     30.87 o 
 -23   3  19     1167.20     1265.20    105.75 o 
 -21   3  19     1423.08     1777.73    120.01 o 
 -19   3  19       97.31       84.03     23.94 o 
 -17   3  19      582.66      649.88     30.24 o 
 -15   3  19      151.02      100.61     23.19 o 
 -13   3  19     2687.39     3058.99    199.59 o 
 -11   3  19     1108.98     1253.46     64.29 o 
  -9   3  19      161.61      131.99     17.92 o 
  -7   3  19      475.22      394.37     31.49 o 
  -5   3  19      228.75      180.89     20.78 o 
  -3   3  19       78.26       63.07     12.26 o 
  -1   3  19       68.17       38.66     12.93 o 
   1   3  19      120.20      102.16     15.22 o 
   3   3  19      827.26      842.89     24.86 o 
   5   3  19      237.72      198.33     24.88 o 
   7   3  19      106.45      124.48     24.79 o 
   9   3  19        2.85       10.79     52.41 o 
 -22   4  19      152.75      161.62     30.63 o 
 -20   4  19        6.00       14.33     44.02 o 
 -18   4  19      556.67      655.26    143.93 o 
 -16   4  19      828.81      880.91    191.63 o 
 -14   4  19      135.90       94.35     40.69 o 
 -12   4  19       94.63       91.87     23.32 o 
 -10   4  19       17.14       37.68     15.29 o 
  -6   4  19      148.56      110.52     18.00 o 
  -4   4  19       10.16        0.00     11.31 o 
  -2   4  19        0.94        0.34     15.19 o 
   0   4  19       96.14       84.95     24.11 o 
   2   4  19       65.02       81.83     17.01 o 
   4   4  19        3.18        0.00     12.35 o 
   6   4  19      152.63      173.54     22.50 o 
   8   4  19      190.97      190.07     25.73 o 
 -19   5  19      376.56      515.02     42.51 o 
 -17   5  19        7.01       20.30     26.75 o 
 -15   5  19      277.79      348.36     32.09 o 
 -13   5  19      190.87      177.14     31.55 o 
  -7   5  19       88.68       70.00     31.33 o 
  -5   5  19      171.34      185.50     21.69 o 
  -3   5  19       33.77       37.11     24.82 o 
  -1   5  19      131.17       93.10     20.31 o 
   3   5  19       80.81      101.42     28.53 o 
   5   5  19      256.17      383.77     36.72 o 
 -12   6  19       17.35        0.00   1507.79 o 
 -10   6  19      224.71      213.07     31.23 o 
  -8   6  19      482.16      552.12     36.28 o 
  -6   6  19       12.57        0.00    112.74 o 
  -4   6  19       15.33        0.00     13.87 o 
  -2   6  19      128.95      119.03     26.34 o 
 -22   0  20       71.96       74.47     41.53 o 
 -20   0  20      771.42      749.49     49.07 o 
 -18   0  20      532.36      520.33     42.98 o 
 -14   0  20      657.49      687.33     24.16 o 
 -12   0  20     3413.25     3673.56    107.69 o 
 -10   0  20      116.43       76.30     20.00 o 
  -8   0  20       83.90       61.79     14.27 o 
  -6   0  20      991.58      849.52     53.23 o 
  -4   0  20      102.83       66.10     43.89 o 
  -2   0  20     8777.27     9100.05    101.14 o 
   0   0  20     5497.93     6060.89     85.94 o 
   2   0  20       99.19       80.64     38.85 o 
   4   0  20     2122.32     2116.67     63.00 o 
   6   0  20      165.33      154.86     46.06 o 
   8   0  20     1460.32     1421.90     63.00 o 
  10   0  20      321.42      342.71     56.49 o 
  12   0  20       71.33       59.71     56.03 o 
 -27   1  20       16.68       27.29     34.07 o 
 -25   1  20       33.30       57.72     50.37 o 
 -23   1  20      108.23       68.52     48.43 o 
 -21   1  20      113.78       74.42     21.70 o 
 -19   1  20      907.54      968.10     26.58 o 
 -17   1  20       15.66        7.56     12.36 o 
 -15   1  20      330.49      307.92     18.99 o 
 -13   1  20        3.06       17.66     18.43 o 
 -11   1  20       15.28        2.16      6.65 o 
  -9   1  20      401.45      372.36     20.42 o 
  -7   1  20     3684.30     3871.94    176.23 o 
  -5   1  20     4549.29     4830.59    114.09 o 
  -3   1  20       54.55       45.48     37.95 o 
  -1   1  20     2535.69     2563.06     45.11 o 
   1   1  20       42.90       33.54     27.95 o 
   3   1  20     1301.44     1420.01     29.66 o 
   5   1  20     1382.27     1507.81     37.94 o 
   7   1  20       79.99       87.68     21.24 o 
   9   1  20        2.69        0.00     11.94 o 
  11   1  20        9.47       18.41     24.01 o 
 -26   2  20        0.04       14.64     32.17 o 
 -24   2  20      117.68      111.99     28.95 o 
 -22   2  20       67.14       41.73     27.70 o 
 -20   2  20       76.97       95.27     24.70 o 
 -18   2  20       59.49       81.44     23.37 o 
 -16   2  20      211.24      215.72     31.77 o 
 -14   2  20      134.74      123.85     20.90 o 
 -12   2  20       33.60       12.51     17.58 o 
 -10   2  20       10.70       24.13     18.46 o 
  -8   2  20       94.88       95.19     20.84 o 
  -6   2  20     1268.50     1210.01     37.61 o 
  -4   2  20        0.25        2.65     19.22 o 
  -2   2  20       57.19       39.10     17.52 o 
   0   2  20      331.24      280.96     17.99 o 
   2   2  20      149.80      109.41     18.71 o 
   4   2  20       11.97        0.00      8.83 o 
   6   2  20       94.97       94.30     21.86 o 
   8   2  20      144.72      166.72     26.89 o 
  10   2  20        1.21        0.00      0.58 o 
 -25   3  20       37.59       75.12     31.84 o 
 -23   3  20       43.84       48.03     37.82 o 
 -21   3  20      253.22      313.29     31.92 o 
 -19   3  20        9.57        0.00     17.21 o 
 -17   3  20      346.19      306.41     27.32 o 
 -15   3  20      522.52      516.80     45.41 o 
 -13   3  20      139.73      147.72     23.13 o 
 -11   3  20        0.72        9.42     20.30 o 
  -9   3  20        1.14        0.39      6.76 o 
  -7   3  20        1.77        0.00      1.05 o 
  -5   3  20     3699.70     3668.73    130.65 o 
  -3   3  20       77.10       87.73     13.33 o 
  -1   3  20        2.58        0.43     16.02 o 
   1   3  20       73.65       59.23     14.90 o 
   3   3  20      553.56      535.40     38.62 o 
   5   3  20      104.88       59.12     18.33 o 
   7   3  20        2.16        4.68     24.54 o 
   9   3  20       14.75       19.85     27.52 o 
 -22   4  20       22.86       28.73     30.07 o 
 -20   4  20       33.36       18.33     29.32 o 
 -18   4  20      187.53      228.78     52.92 o 
 -16   4  20      171.76      138.44     26.40 o 
 -14   4  20        5.45       20.41     26.29 o 
 -12   4  20      962.59     1150.51    103.81 o 
 -10   4  20      771.17      794.67     23.68 o 
  -8   4  20       34.68       57.80     45.10 o 
  -6   4  20      231.98      190.06     23.37 o 
  -4   4  20       18.12       25.03     21.34 o 
  -2   4  20     1246.22     1349.44     37.51 o 
   0   4  20     1023.54      957.85     35.54 o 
   2   4  20       36.65       26.61     16.74 o 
   4   4  20      393.02      347.68     23.34 o 
   6   4  20      114.76      118.23     22.12 o 
 -19   5  20      394.07      546.64     36.68 o 
 -17   5  20      122.61      125.09     29.88 o 
 -15   5  20      111.98       89.50     28.05 o 
 -13   5  20        4.19        0.00     22.22 o 
 -11   5  20       64.51       19.49     24.47 o 
  -9   5  20        9.41        0.00     14.07 o 
  -7   5  20      626.09      625.79     40.29 o 
  -5   5  20      965.39     1024.33     37.90 o 
  -3   5  20       61.11       42.03     25.36 o 
  -1   5  20      329.48      347.33     30.33 o 
   1   5  20        4.03        2.94     34.83 o 
   3   5  20      542.62      571.89     58.57 o 
 -12   6  20      145.24      114.40     31.47 o 
 -10   6  20      274.57      297.41     33.85 o 
  -8   6  20        0.03       19.98     28.81 o 
  -6   6  20       56.89       20.70     27.13 o 
 -27   1  21       42.63       66.20     38.23 o 
 -25   1  21      197.26      276.11     55.61 o 
 -23   1  21      204.31      230.30     51.03 o 
 -21   1  21        7.07        0.00      8.64 o 
 -19   1  21      326.72      311.53     21.93 o 
 -17   1  21       15.12        6.33     10.01 o 
 -15   1  21     1492.55     1691.93     28.29 o 
 -13   1  21     1919.68     2246.43     52.89 o 
 -11   1  21      258.45      231.00     15.70 o 
  -9   1  21        6.77        0.77      7.89 o 
  -7   1  21      268.54      256.77     19.68 o 
  -5   1  21     1713.76     1954.29     41.51 o 
  -3   1  21      413.09      402.77     34.23 o 
  -1   1  21      252.16      258.49     30.69 o 
   1   1  21       40.98       33.73     38.86 o 
   3   1  21       57.17       97.51     30.73 o 
   5   1  21      118.49      111.27     29.05 o 
   7   1  21      120.64       69.38     21.97 o 
   9   1  21      110.14       96.59     24.01 o 
 -26   2  21       25.63       55.90     58.51 o 
 -24   2  21       15.87       12.07     43.60 o 
 -22   2  21       15.03       12.14     24.93 o 
 -20   2  21     1956.21     2346.59    177.45 o 
 -18   2  21     2411.00     2882.64    253.75 o 
 -16   2  21       92.21       43.22     21.54 o 
 -14   2  21     2986.38     3397.32    225.47 o 
 -12   2  21      144.47       89.72     20.15 o 
 -10   2  21     3422.46     3929.16    150.31 o 
  -8   2  21     4812.31     5487.35     85.31 o 
  -6   2  21        2.47       14.22     42.31 o 
  -4   2  21      114.86       82.31     18.79 o 
  -2   2  21       13.40        0.62      6.39 o 
   0   2  21      614.69      542.72     32.24 o 
   2   2  21      824.83      767.05     26.69 o 
   4   2  21       48.02       25.02     19.22 o 
   6   2  21      364.18      334.17     26.02 o 
   8   2  21       78.45       75.22     25.48 o 
 -25   3  21      510.70      562.33     91.68 o 
 -23   3  21      380.70      406.56     41.44 o 
 -21   3  21        0.25        0.00     22.35 o 
 -19   3  21      411.48      441.83     31.18 o 
 -15   3  21     2545.83     2874.43    351.78 o 
 -13   3  21     2314.26     2807.89    218.84 o 
 -11   3  21        3.30       15.69     21.17 o 
  -9   3  21     1496.80     1626.72     68.79 o 
  -7   3  21      257.45      208.40     30.19 o 
  -5   3  21     1534.00     1551.63     35.65 o 
  -3   3  21      570.39      537.38     26.69 o 
  -1   3  21      411.89      342.54     18.32 o 
   1   3  21       17.02        3.48      9.38 o 
   3   3  21       32.67        8.90     12.63 o 
   5   3  21       53.67       27.91     18.92 o 
   7   3  21       78.90       99.81     28.14 o 
 -22   4  21       38.70       25.81     29.34 o 
 -20   4  21      379.43      452.03     61.30 o 
 -18   4  21      132.51      143.94     28.47 o 
 -16   4  21        7.12        4.81     14.96 o 
 -14   4  21      153.75      138.11     25.68 o 
 -12   4  21      142.41      142.63     24.79 o 
 -10   4  21       88.55       62.78     16.66 o 
  -8   4  21      230.25      187.83     38.14 o 
  -6   4  21       79.22       54.02     29.04 o 
  -4   4  21      286.68      256.85     26.00 o 
  -2   4  21        0.41       34.33     22.94 o 
   0   4  21       47.73       44.49     24.32 o 
   2   4  21       70.84       61.57     17.83 o 
   4   4  21       90.26       85.36     20.47 o 
 -17   5  21       14.06       12.21     28.50 o 
 -15   5  21       35.13       20.00     30.74 o 
 -11   5  21       38.04        6.32     29.74 o 
  -9   5  21        0.13        0.00     15.18 o 
  -7   5  21      239.23      261.28     35.90 o 
  -5   5  21       76.22       63.69     26.85 o 
  -3   5  21        6.62        0.00     17.65 o 
  -1   5  21        3.45        0.00      8.74 o 
   1   5  21       72.49       58.64     30.88 o 
 -24   0  22       17.76       41.75     47.26 o 
 -22   0  22      263.13      285.00     46.33 o 
 -20   0  22      434.83      388.01     47.38 o 
 -18   0  22     3135.06     3540.87     72.95 o 
 -16   0  22     1596.97     1915.66     80.66 o 
 -14   0  22      888.81      928.39     27.19 o 
 -12   0  22       99.39       50.99     16.04 o 
 -10   0  22      309.71      296.21     29.62 o 
  -8   0  22      264.58      263.56     51.41 o 
  -6   0  22      268.67      189.81     50.75 o 
  -4   0  22     3169.83     3309.02     75.20 o 
  -2   0  22     4045.53     4120.02     81.43 o 
   0   0  22      386.96      337.69     46.79 o 
   2   0  22     1704.61     1727.69     63.89 o 
   4   0  22      217.50      259.29     47.92 o 
   6   0  22     1020.60     1224.20     61.29 o 
   8   0  22     1361.79     1612.64     73.86 o 
 -27   1  22      617.12      784.61     49.98 o 
 -25   1  22        0.13        0.00      2.24 o 
 -23   1  22      922.39     1056.07     66.68 o 
 -21   1  22      453.61      434.78     25.58 o 
 -19   1  22       59.09       65.14     18.94 o 
 -17   1  22      168.71      189.41     19.54 o 
 -15   1  22      202.06      196.74     18.24 o 
 -13   1  22      391.88      410.20     29.83 o 
 -11   1  22      656.66      634.06     34.57 o 
  -9   1  22       93.82       12.76     24.95 o 
  -7   1  22      791.02      743.99     25.14 o 
  -5   1  22      172.58      154.40     54.85 o 
  -3   1  22      176.68      168.55     32.40 o 
  -1   1  22        8.36       36.19     30.59 o 
   1   1  22      972.24     1065.82     54.48 o 
   3   1  22     1870.95     2011.44     84.89 o 
   5   1  22      224.23      163.77     36.03 o 
   7   1  22      592.67      653.95     47.80 o 
   9   1  22        0.90       22.77     23.30 o 
 -26   2  22       84.77       64.28     60.97 o 
 -24   2  22        2.34        0.00     26.47 o 
 -22   2  22       21.99       43.27     25.63 o 
 -20   2  22       13.23       39.39     24.70 o 
 -18   2  22       47.64       78.51     23.56 o 
 -16   2  22      166.36      102.01     22.69 o 
 -14   2  22       28.41       31.90     26.21 o 
 -12   2  22       67.63       53.23     20.12 o 
 -10   2  22      287.44      334.70     39.04 o 
  -8   2  22       17.25       62.54     44.16 o 
  -6   2  22      188.09      201.96     47.88 o 
  -4   2  22       33.93        8.95     41.97 o 
  -2   2  22      143.75      112.23     41.95 o 
   0   2  22       14.09       12.88     25.07 o 
   2   2  22       90.81       99.94     16.45 o 
   6   2  22       16.56       24.89     21.94 o 
   8   2  22      126.72       59.52     28.50 o 
 -23   3  22       68.05       56.48     29.04 o 
 -21   3  22       29.26       31.48     25.81 o 
 -19   3  22       73.56       69.88     24.45 o 
 -17   3  22       74.08        3.35     28.73 o 
 -15   3  22      266.11      226.50     25.94 o 
 -13   3  22       48.67       41.72     22.38 o 
 -11   3  22       87.82       85.20     20.28 o 
  -9   3  22      147.40      125.70     33.90 o 
  -7   3  22      291.60      273.94     28.25 o 
  -5   3  22      517.45      477.74     26.94 o 
  -3   3  22        5.24       12.44     24.65 o 
  -1   3  22        0.02        6.16     23.79 o 
   3   3  22      181.83      133.63     19.68 o 
   5   3  22        0.38        4.20     15.15 o 
   7   3  22        5.72        6.41     25.65 o 
 -20   4  22       37.02       71.63     54.78 o 
 -18   4  22     1014.02     1320.05    113.24 o 
 -16   4  22      569.01      666.69     99.02 o 
 -14   4  22       54.18       37.29     24.00 o 
 -12   4  22       12.59        1.45     25.94 o 
 -10   4  22       27.47       18.64     17.00 o 
  -8   4  22        0.46        0.00     25.20 o 
  -6   4  22        6.84       16.14     22.66 o 
  -4   4  22      867.94      878.44     33.52 o 
  -2   4  22     1148.46     1155.02     37.83 o 
   0   4  22      112.49       74.08     29.09 o 
   2   4  22       24.99       29.60     27.24 o 
   4   4  22        4.46        0.00      6.82 o 
 -17   5  22       71.78       65.37     28.83 o 
 -15   5  22        2.44        0.00      7.84 o 
 -13   5  22       52.21       27.19     26.54 o 
 -11   5  22       89.91       59.34     26.54 o 
  -9   5  22      382.50      419.57     46.85 o 
  -7   5  22      198.44      221.68     44.02 o 
  -5   5  22       97.53       63.41     27.44 o 
  -3   5  22      140.18      105.37     28.94 o 
  -1   5  22        3.36        0.00     44.76 o 
 -25   1  23       13.37        0.00     14.68 o 
 -23   1  23       90.63       98.73     52.59 o 
 -21   1  23      106.88       83.79     22.21 o 
 -19   1  23       78.77       65.17     19.58 o 
 -17   1  23      639.16      699.77     34.67 o 
 -15   1  23      916.96     1015.39     25.34 o 
 -13   1  23        0.80        0.00     12.29 o 
 -11   1  23       32.07       18.70     14.98 o 
  -9   1  23       36.46       12.33     12.81 o 
  -7   1  23      316.48      354.94     51.50 o 
  -5   1  23     1016.03     1057.65     66.70 o 
  -3   1  23       72.79       46.60     32.33 o 
  -1   1  23      285.49      294.87     35.45 o 
   1   1  23       31.17       78.77     32.90 o 
   3   1  23      553.83      562.70     46.56 o 
   5   1  23       43.95        6.79     54.49 o 
   7   1  23       72.06      111.78     38.52 o 
 -24   2  23       39.57       40.25     28.25 o 
 -22   2  23      189.42      158.35     29.02 o 
 -20   2  23      737.78      771.76     79.33 o 
 -18   2  23      271.93      257.26     29.67 o 
 -16   2  23      193.31      191.98     23.21 o 
 -12   2  23     2132.43     2354.45     81.82 o 
 -10   2  23     3692.80     4492.72     53.40 o 
  -8   2  23      760.09      739.08     28.82 o 
  -6   2  23     1688.31     1869.66     66.11 o 
  -4   2  23        1.23        0.00     20.30 o 
  -2   2  23     1069.56     1145.66     56.21 o 
   0   2  23     1105.07     1159.13     72.17 o 
   2   2  23       90.66       51.63     34.84 o 
   4   2  23        3.15        0.00     17.00 o 
   6   2  23       60.04       58.34     23.85 o 
 -23   3  23       72.84       40.33     28.79 o 
 -21   3  23       23.49       19.90     26.82 o 
 -19   3  23        1.79        6.60     37.53 o 
 -17   3  23      312.40      375.47     28.82 o 
 -15   3  23     1057.92     1178.05     55.36 o 
 -11   3  23      644.95      667.75     26.37 o 
  -9   3  23       53.84       43.26     20.91 o 
  -7   3  23     1176.30     1343.33     63.21 o 
  -5   3  23     1996.84     2215.15     70.43 o 
  -3   3  23      157.22      122.54     22.53 o 
  -1   3  23       20.61       10.22     24.16 o 
   1   3  23        1.85        8.68     17.46 o 
   3   3  23      488.00      447.62     24.80 o 
   5   3  23      189.72      142.22     22.82 o 
 -20   4  23        0.30       37.93     28.06 o 
 -18   4  23      148.99      224.47     38.59 o 
 -16   4  23       25.37        3.68     19.89 o 
 -12   4  23      160.04      123.70     23.57 o 
 -10   4  23      106.83      102.95     22.41 o 
  -8   4  23       38.73       28.23     25.33 o 
  -6   4  23      211.08      234.33     28.16 o 
  -4   4  23        3.43       34.71     22.97 o 
  -2   4  23       39.42       40.43     24.52 o 
   0   4  23      181.80      123.23     31.92 o 
   2   4  23       67.82       34.09     28.16 o 
 -15   5  23       38.38       30.72     27.87 o 
 -13   5  23       13.81       23.89     27.80 o 
 -11   5  23       79.83       79.30     27.39 o 
  -9   5  23        3.33       10.83     19.78 o 
  -7   5  23       97.30       70.68     32.20 o 
  -5   5  23       23.11       24.44     27.75 o 
  -3   5  23        4.19        1.49      3.32 o 
 -24   0  24      572.64      588.84     56.66 o 
 -22   0  24       13.99        0.00     20.42 o 
 -20   0  24     1384.66     1704.10     63.22 o 
 -18   0  24     3156.15     4063.86     77.87 o 
 -16   0  24       29.72       19.90     36.92 o 
 -14   0  24        1.32       12.42     32.20 o 
 -12   0  24      327.15      256.14     33.79 o 
 -10   0  24     1484.36     1428.38     47.01 o 
  -8   0  24      116.36      140.32     52.87 o 
  -4   0  24       50.50       45.30     48.35 o 
   0   0  24       30.33       29.40     49.01 o 
   2   0  24        9.16       39.49     48.31 o 
   4   0  24      381.48      420.07     57.80 o 
   6   0  24     1941.71     2237.48     80.01 o 
 -25   1  24      697.97      887.16     71.16 o 
 -23   1  24      868.76     1107.72     67.51 o 
 -21   1  24        2.12       27.25     50.14 o 
 -19   1  24      782.54      953.07     38.22 o 
 -17   1  24      164.75       78.54     22.55 o 
 -15   1  24     1065.97     1133.28     64.71 o 
 -13   1  24      285.78      290.41     22.25 o 
 -11   1  24       18.13        8.02     18.99 o 
  -9   1  24      273.67      300.14     53.67 o 
  -7   1  24      470.13      465.45     54.34 o 
  -5   1  24      216.26      233.94     36.37 o 
  -3   1  24      243.04      224.13     36.09 o 
  -1   1  24      239.69      174.55     35.05 o 
   1   1  24      167.65      175.60     36.75 o 
   3   1  24       17.15       14.44     37.71 o 
   5   1  24       29.56       14.30     37.19 o 
 -24   2  24      111.67      175.73     31.51 o 
 -22   2  24       23.23        9.30     30.62 o 
 -20   2  24        6.17        6.51     20.55 o 
 -18   2  24      117.88      144.56     38.17 o 
 -16   2  24       68.93       39.68     21.59 o 
 -14   2  24       38.00       37.48     20.37 o 
 -12   2  24        0.62        1.93     22.36 o 
 -10   2  24      166.50      132.92     23.46 o 
  -8   2  24        3.79        1.78     12.43 o 
  -6   2  24       84.19       80.16     19.64 o 
  -4   2  24       72.72       60.41     48.12 o 
   0   2  24        8.85        9.66     44.64 o 
   2   2  24       32.44       13.13     45.31 o 
   4   2  24       56.97       49.20     38.78 o 
 -23   3  24       85.55       81.08     30.04 o 
 -21   3  24        0.03        0.00     19.54 o 
 -19   3  24       83.82       60.97     26.21 o 
 -17   3  24      165.29      194.75     31.15 o 
 -15   3  24     1321.04     1518.46     42.13 o 
 -13   3  24      175.54      168.93     24.78 o 
 -11   3  24        1.85        8.04     53.66 o 
  -9   3  24       11.08       23.64     20.98 o 
  -7   3  24       65.79      114.02     53.44 o 
  -5   3  24        3.13       66.66     50.35 o 
  -1   3  24       20.80       52.04     49.17 o 
   1   3  24       19.60       15.71     23.43 o 
   3   3  24      165.38      135.09     22.71 o 
 -20   4  24      795.50      935.25    224.47 o 
 -18   4  24      403.69      392.35     33.89 o 
 -16   4  24       76.90       56.22     28.03 o 
 -14   4  24       80.58       66.36     26.07 o 
 -12   4  24       31.34        5.67     23.98 o 
 -10   4  24      703.08      789.57     36.19 o 
  -8   4  24      408.95      415.70     30.23 o 
  -6   4  24       34.23       30.64     50.02 o 
  -4   4  24      598.49      488.55     43.23 o 
  -2   4  24      143.67       93.80     39.33 o 
   0   4  24       36.75        0.00    188.54 o 
 -11   5  24        2.45       15.19     32.26 o 
  -9   5  24        0.84       16.93     33.92 o 
  -7   5  24       67.11       55.94     29.17 o 
 -25   1  25      392.44      474.66     65.45 o 
 -23   1  25      581.88      584.14     61.24 o 
 -21   1  25      249.37      222.37     29.19 o 
 -19   1  25        8.26       26.99     23.65 o 
 -17   1  25       70.16       52.02     23.01 o 
 -15   1  25      281.76      196.82     36.28 o 
 -13   1  25       99.60       51.36     36.25 o 
  -9   1  25      148.26      100.63     51.92 o 
  -7   1  25      779.69      935.60     61.38 o 
  -5   1  25       64.99      109.09     35.62 o 
  -3   1  25      275.56      279.73     37.40 o 
  -1   1  25       58.56       37.42     35.62 o 
   1   1  25      447.46      402.52     42.33 o 
   3   1  25      476.42      494.59     44.15 o 
   5   1  25       18.99       15.33     40.94 o 
 -24   2  25      168.85      185.66     32.94 o 
 -22   2  25        3.65        0.00     28.87 o 
 -20   2  25      759.43      739.24    135.53 o 
 -18   2  25      564.45      587.36     32.03 o 
 -16   2  25        9.87        0.00     16.28 o 
 -14   2  25      142.28      100.86     21.54 o 
 -12   2  25      343.33      330.16     24.38 o 
 -10   2  25      214.83      178.56     49.11 o 
  -8   2  25       95.79      109.91     29.09 o 
  -6   2  25       11.16       29.11     49.22 o 
  -4   2  25      786.41      874.39     61.46 o 
  -2   2  25      648.91      666.40     59.19 o 
   0   2  25      157.47       87.62     49.98 o 
   2   2  25      125.95       85.40     59.29 o 
   4   2  25       54.71       45.43     42.19 o 
 -21   3  25        1.47        0.00     40.86 o 
 -19   3  25       99.32       58.37     26.89 o 
 -17   3  25        8.59       43.52     25.10 o 
 -15   3  25      115.82      143.51     25.86 o 
 -13   3  25       43.77       42.91     22.26 o 
 -11   3  25       98.27       65.77     21.20 o 
  -9   3  25      479.27      513.40     30.43 o 
  -7   3  25      954.67     1044.53     34.65 o 
  -3   3  25       95.78       80.18     51.89 o 
  -1   3  25        8.24        6.42     50.36 o 
   1   3  25      360.84      279.37     61.84 o 
 -18   4  25       25.60        0.00     15.75 o 
 -16   4  25       88.70       24.76     41.71 o 
 -14   4  25       12.21        8.35     13.76 o 
 -12   4  25       45.21       85.10     23.99 o 
 -10   4  25      112.06      134.60     24.13 o 
  -8   4  25        0.60        0.00    161.36 o 
  -6   4  25        0.50       15.80     52.55 o 
  -4   4  25      325.55      269.62     59.59 o 
  -2   4  25       71.22      105.10     57.00 o 
 -24   0  26       60.00       96.18     48.72 o 
 -22   0  26     1001.42     1292.83     65.59 o 
 -20   0  26     1191.84     1286.35     61.31 o 
 -18   0  26      215.35      196.16     43.25 o 
 -16   0  26      821.98      983.86     52.13 o 
 -14   0  26      349.77      211.29     40.04 o 
 -12   0  26      929.84      895.41     47.20 o 
 -10   0  26      378.22      241.00     34.03 o 
  -8   0  26      586.35      534.76     59.69 o 
  -6   0  26      242.12      211.95     57.10 o 
  -4   0  26      277.35      280.59     55.60 o 
  -2   0  26     1677.25     1924.11     75.95 o 
   0   0  26      643.86      645.61     64.10 o 
   2   0  26        3.67        0.00     15.17 o 
   4   0  26      142.51      135.45     60.73 o 
 -23   1  26       77.44       87.10     56.34 o 
 -21   1  26       33.39       31.87     27.19 o 
 -17   1  26     2239.03     2733.39     47.83 o 
 -15   1  26      657.12      677.88     52.05 o 
 -11   1  26      268.47      256.70     37.74 o 
  -9   1  26       96.64       45.20     55.49 o 
  -7   1  26     1551.21     1670.11     73.52 o 
  -5   1  26      312.91      280.32     55.89 o 
  -3   1  26       96.02       19.77     38.55 o 
  -1   1  26       17.84       34.02     55.43 o 
   1   1  26       65.25      100.88     60.01 o 
   3   1  26      125.87      132.83     42.87 o 
 -22   2  26      155.46      221.51     35.66 o 
 -20   2  26        2.93       61.59     50.87 o 
 -18   2  26        2.23        0.00     28.07 o 
 -16   2  26       41.07       15.11     18.08 o 
 -14   2  26        0.41        0.00      6.77 o 
 -12   2  26      103.60       79.58     21.75 o 
 -10   2  26      289.29      258.72     57.07 o 
  -8   2  26       40.68       35.98     52.15 o 
  -6   2  26       38.08       54.50     52.29 o 
  -2   2  26       59.60       23.83     52.94 o 
   2   2  26        0.60        0.00      6.68 o 
 -21   3  26        1.50       12.79     29.61 o 
 -19   3  26       40.54       16.22     29.64 o 
 -17   3  26      556.26      605.18     40.41 o 
 -15   3  26      191.05      204.56     27.37 o 
 -13   3  26        4.04       13.17     22.82 o 
 -11   3  26      186.38      157.72     23.14 o 
  -9   3  26        3.15        6.94     25.09 o 
  -7   3  26      469.91      434.56     29.79 o 
  -5   3  26      105.42      150.96     55.35 o 
  -3   3  26       20.01        8.67     52.91 o 
  -1   3  26       26.29       84.72     54.99 o 
 -16   4  26      130.76      126.82     36.16 o 
 -14   4  26      338.33      293.49     31.71 o 
 -12   4  26     1070.14     1325.87     40.71 o 
 -10   4  26      468.63      468.47     30.40 o 
  -8   4  26        5.89        0.00      8.42 o 
  -6   4  26      108.88      137.65     59.47 o 
 -23   1  27      157.65      142.49     60.63 o 
 -21   1  27      174.59      159.32     29.34 o 
 -19   1  27       25.48       22.82     49.79 o 
 -17   1  27      226.53      176.13     49.48 o 
 -15   1  27      270.24      256.42     48.18 o 
  -9   1  27       11.78       24.72     57.30 o 
  -7   1  27      138.19      109.58     58.47 o 
  -3   1  27      219.18      176.26     43.52 o 
  -1   1  27      223.55      132.84     43.11 o 
   1   1  27      469.95      450.66     48.89 o 
 -22   2  27      678.67      782.85     40.22 o 
 -20   2  27     2181.38     2924.03    217.69 o 
 -18   2  27       32.19       38.04     29.80 o 
 -16   2  27      440.71      405.29     30.17 o 
 -14   2  27       11.02        0.00     15.20 o 
 -12   2  27      221.65      202.23     43.91 o 
 -10   2  27      503.26      455.19     65.11 o 
  -8   2  27       42.58       28.72     57.67 o 
  -6   2  27      255.86      238.85     58.12 o 
  -4   2  27      264.60      220.32     58.65 o 
 -19   3  27       84.72       82.28     29.70 o 
 -17   3  27      470.57      464.66     32.89 o 
 -15   3  27      908.34     1003.34    117.47 o 
 -13   3  27      294.52      271.09     28.81 o 
  -9   3  27        7.29        0.00     19.18 o 
  -7   3  27       29.82       25.68     60.82 o 
  -3   3  27       84.18       76.27     56.67 o 
 -22   0  28       44.01       47.26     47.66 o 
 -20   0  28        7.05        0.00      5.67 o 
 -18   0  28      217.38      201.01     44.70 o 
 -16   0  28      253.50      148.52     45.12 o 
 -14   0  28     1652.68     1653.93     61.42 o 
 -12   0  28      825.41      672.48     48.10 o 
  -6   0  28      829.96      857.87     70.01 o 
  -4   0  28     2411.09     2954.58     89.83 o 
  -2   0  28      569.84      662.81     70.44 o 
   0   0  28       31.53       59.08     60.68 o 
 -21   1  28      205.76      216.84     58.18 o 
 -19   1  28      309.01      293.94     54.15 o 
 -17   1  28      472.88      477.27     56.28 o 
 -15   1  28      229.69      129.21     44.96 o 
 -13   1  28      331.01      244.23     44.61 o 
  -9   1  28     1377.91     1548.68     78.16 o 
  -7   1  28      271.25      356.99     62.07 o 
  -5   1  28       10.51        4.21     57.25 o 
  -3   1  28      178.44      147.65     43.12 o 
  -1   1  28       64.01       14.89     61.31 o 
 -20   2  28       10.20       63.11     29.42 o 
 -18   2  28       39.70       38.66     29.72 o 
 -16   2  28       77.38       27.75     52.46 o 
 -14   2  28      154.15      112.54     47.51 o 
 -12   2  28       27.47       45.51     42.68 o 
 -10   2  28        3.48       60.86     60.60 o 
  -8   2  28       35.36       55.36     61.37 o 
  -6   2  28        7.96       54.81     59.07 o 
 -17   3  28      132.44      157.72     29.95 o 
 -15   3  28        7.47       42.80     25.30 o 
 -13   3  28        6.05        0.00     34.00 o 
 -11   3  28        0.33       12.73     61.30 o 
  -9   3  28      279.30      263.47     65.38 o 
  -7   3  28      244.20      243.18     65.27 o 
 -19   1  29      192.81      157.28     54.40 o 
 -17   1  29      462.49      505.37     57.61 o 
 -15   1  29        8.61        1.84      8.98 o 
 -13   1  29       76.28       71.20     41.33 o 
 -11   1  29        0.71        0.00    989.75 o 
  -9   1  29      158.30      220.00     63.82 o 
  -7   1  29      336.95      453.94     65.22 o 
  -5   1  29       91.30      115.66     61.28 o 
  -3   1  29       55.40       47.51     43.66 o 
 -18   2  29      507.21      499.50     65.15 o 
 -16   2  29      124.85       41.22     52.52 o 
 -14   2  29      342.20      270.17     54.45 o 
 -12   2  29     1352.07     1457.67     68.68 o 
 -10   2  29      283.01      298.78     65.27 o 
  -8   2  29       15.26       44.18     61.00 o 
  -6   0  30     1515.62     2017.78     89.23 o 
 -17   1  30        0.72       35.62     48.48 o 
 -13   1  30      100.41       66.96     41.59 o 
 -11   1  30      311.24      252.07     42.08 o 
  -9   1  30      742.23      866.33     73.56 o 
  -7   1  30       51.92      120.43     63.93 o 
 -14   2  30        1.99        0.00      0.87 o 
 -12   2  30       60.04       88.42     48.34 o 
 -10   2  30       58.10      132.00     68.73 o 
                                                 
